# Supplementary material for: The cyclo-tetra­phosphate Cd2P4O12, a member of the isotypic series M 2P4O12 (M = Mg, Mn, Fe, Co, Ni, Cu)
Source: Acta Crystallogr Sect E Struct Rep Online. 2010 Oct 13;66(Pt 11):i75. doi: 10.1107/S1600536810040195 (PMC3009007; doi:10.1107/S1600536810040195)
Supplement: Supplementary file 1 [file e-66-00i75-sup1.cif]

##############################################################################
###                                                                        ###
###        Electronic paper (Acta Crystallographica Section E)             ###
###                                                                        ###
##############################################################################
#                                                                            #
# This CIF contains the data in a paper accepted for publication in Acta     #
# Crystallographica Section E. It conforms to the requirements of Notes      #
# for Authors for Section E, and has been peer reviewed under the auspices   #
# of the IUCr Commission on Journals.                                        #
#                                                                            #
# Full details of the Crystallographic Information File format               #
# are given in the paper "The Crystallographic Information File (CIF):       #
# a New Standard Archive File for Crystallography" by S. R. Hall, F. H.      #
# Allen and I. D. Brown [Acta Cryst. (1991), A47, 655-685].                  #
#                                                                            #
# The current version of the core CIF dictionary is obtainable from          #
# ftp://ftp.iucr.org/pub/cif_core.dic. The current version number is 2.4.    #
#                                                                            #
# Software is freely available for graphical display of the structure(s) in  #
# this CIF.  For information consult the CIF home page http://www.iucr.org/  #
# cif/home.html                                                              #
#                                                                            #
# This file may be used for bona fide research purposes within the           #
# scientific community so long as proper attribution is given to the journal # 
# article from which it was obtained.                                        #
#                                                                            #
##############################################################################
                                             
data_I
_audit_creation_method     SHELXL-97
_chemical_name_systematic
;
dicadmium <i>cyclo</i>-tetraphosphate
;
_chemical_name_common     ?
_chemical_formula_moiety     ?
_chemical_formula_sum     'Cd2 O12 P4'
_chemical_formula_structural     'Cd2 (P4 O 12)'
_chemical_formula_iupac     'Cd2 P4 O 12'
_chemical_formula_weight     540.68
_chemical_melting_point     ?
_symmetry_cell_setting     monoclinic
_symmetry_space_group_name_H-M     'C 2/c'
_symmetry_space_group_name_Hall     '-C 2yc'
loop_
    _symmetry_equiv_pos_as_xyz
    'x, y, z'
    '-x, y, -z+1/2'
    'x+1/2, y+1/2, z'
    '-x+1/2, y+1/2, -z+1/2'
    '-x, -y, -z'
    'x, -y, z-1/2'
    '-x+1/2, -y+1/2, -z'
    'x+1/2, -y+1/2, z-1/2'
_cell_length_a     12.3342(2)
_cell_length_b     8.6373(2)
_cell_length_c     10.4037(2)
_cell_angle_alpha     90.00
_cell_angle_beta     119.4020(10)
_cell_angle_gamma     90.00
_cell_volume     965.59(3)
_cell_formula_units_Z     4
_cell_measurement_reflns_used     9733
_cell_measurement_theta_min     3.026
_cell_measurement_theta_max     40.090
_cell_measurement_temperature     296(2)
_exptl_crystal_description     fragment
_exptl_crystal_colour     colourless
_exptl_crystal_size_max     0.36
_exptl_crystal_size_mid     0.24
_exptl_crystal_size_min     0.12
_exptl_crystal_density_diffrn     3.719
_exptl_crystal_density_meas     ?
_exptl_crystal_density_method     'not measured'
_exptl_crystal_F_000     1008
_exptl_absorpt_coefficient_mu     5.133
_exptl_absorpt_correction_type     multi-scan
_exptl_absorpt_process_details     '(SADABS; Bruker, 2008)'
_exptl_absorpt_correction_T_min     0.2595
_exptl_absorpt_correction_T_max     0.5779
_exptl_special_details
;
;
_diffrn_ambient_temperature     296(2)
_diffrn_radiation_type     MoK\a
_diffrn_radiation_wavelength     0.71073
_diffrn_radiation_source     'fine-focus sealed tube'
_diffrn_radiation_monochromator     graphite
_diffrn_measurement_device_type     'Bruker APEXII CCD'
_diffrn_measurement_method     '\w and \f'
_diffrn_detector_area_resol_mean     ?
_diffrn_reflns_number     11480
_diffrn_reflns_av_R_equivalents     0.0360
_diffrn_reflns_av_sigmaI/netI     0.0298
_diffrn_reflns_theta_min     3.03
_diffrn_reflns_theta_max     40.10
_diffrn_reflns_theta_full     40.10
_diffrn_measured_fraction_theta_max     0.993
_diffrn_measured_fraction_theta_full     0.993
_diffrn_reflns_limit_h_min     -22
_diffrn_reflns_limit_h_max     22
_diffrn_reflns_limit_k_min     -13
_diffrn_reflns_limit_k_max     15
_diffrn_reflns_limit_l_min     -18
_diffrn_reflns_limit_l_max     18
_diffrn_standards_number     0
_diffrn_standards_interval_count     .
_diffrn_standards_interval_time     .
_diffrn_standards_decay_%     ?
_refine_special_details
;
Refinement of <i>F</i>^2^ against ALL reflections. The weighted <i>R</i>-factor
<i>wR</i> and goodness of fit <i>S</i> are based on <i>F</i>^2^, conventional
<i>R</i>-factors <i>R</i> are based on <i>F</i>, with <i>F</i> set to zero for
negative <i>F</i>^2^. The threshold expression of <i>F</i>^2^ >
\s(<i>F</i>^2^) is used only for calculating <i>R</i>-factors(gt) <i>etc</i>.
and is not relevant to the choice of reflections for refinement.
<i>R</i>-factors based on <i>F</i>^2^ are statistically about twice as large
as those based on <i>F</i>, and <i>R</i>- factors based on ALL data will be
even larger.
;
_reflns_number_total     3001
_reflns_number_gt     2936
_reflns_threshold_expression     'I>2\s(I)'
_refine_ls_structure_factor_coef     Fsqd
_refine_ls_matrix_type     full
_refine_ls_R_factor_all     0.0232
_refine_ls_R_factor_gt     0.0226
_refine_ls_wR_factor_gt     0.0539
_refine_ls_wR_factor_ref     0.0542
_refine_ls_goodness_of_fit_ref     1.233
_refine_ls_restrained_S_all     1.233
_refine_ls_number_reflns     3001
_refine_ls_number_parameters     85
_refine_ls_number_restraints     0
_refine_ls_hydrogen_treatment     ?
_refine_ls_weighting_scheme     calc
_refine_ls_weighting_details
         'calc w=1/[\s^2^(Fo^2^)+(0.0182P)^2^+0.8730P] where P=(Fo^2^+2Fc^2^)/3'
_atom_sites_solution_hydrogens     ?
_atom_sites_solution_primary     direct
_atom_sites_solution_secondary     difmap
_refine_ls_shift/su_max     0.001
_refine_ls_shift/su_mean     0.000
_refine_diff_density_max     2.076
_refine_diff_density_min     -1.043
_refine_ls_extinction_method     'SHELXL97 (Sheldrick, 2008)'
_refine_ls_extinction_coef     0.0306(6)
_refine_ls_extinction_expression
                                  'Fc^*^=kFc[1+0.001xFc^2^\l^3^/sin(2\q)]^-1/4^'
loop_
    _atom_type_symbol
    _atom_type_description
    _atom_type_scat_dispersion_real
    _atom_type_scat_dispersion_imag
    _atom_type_scat_source
    'O' 'O' 0.0106 0.0060
                         'International Tables Vol C Tables 4.2.6.8 and 6.1.1.4'
    'P' 'P' 0.1023 0.0942
                         'International Tables Vol C Tables 4.2.6.8 and 6.1.1.4'
    'Cd' 'Cd' -0.8075 1.2024
                         'International Tables Vol C Tables 4.2.6.8 and 6.1.1.4'
_computing_data_collection     'APEX2 (Bruker, 2008)'
_computing_cell_refinement     'SAINT (Bruker, 2008)'
_computing_data_reduction     'SAINT (Bruker, 2008)'
_computing_structure_solution     'SHELXS97 (Sheldrick, 2008)'
_computing_structure_refinement     'SHELXL97 (Sheldrick, 2008)'
_computing_molecular_graphics     'ATOMS for Windows (Dowty, 2006)'
_computing_publication_material     'SHELXL97 (Sheldrick, 2008)'
loop_
    _atom_site_type_symbol
    _atom_site_label
    _atom_site_fract_x
    _atom_site_fract_y
    _atom_site_fract_z
    _atom_site_U_iso_or_equiv
    _atom_site_adp_type
    _atom_site_calc_flag
    _atom_site_refinement_flags
    _atom_site_occupancy
    _atom_site_disorder_assembly
    _atom_site_disorder_group
    Cd Cd1 0.5000 0.463931(16) 0.2500 0.01089(4) Uani d S 1 . .
    Cd Cd2 0.2500 0.2500 0.0000 0.00995(4) Uani d S 1 . .
    P P1 -0.01063(3) 0.27016(4) 0.02086(4) 0.00915(6) Uani d . 1 . .
    P P2 0.18879(3) 0.50069(4) 0.19159(3) 0.00957(6) Uani d . 1 . .
    O O1 -0.04856(12) 0.13811(15) 0.07757(14) 0.0192(2) Uani d . 1 . .
    O O2 0.04150(11) 0.24122(13) -0.08092(13) 0.01274(17) Uani d . 1 . .
    O O3 0.12504(11) 0.61475(16) 0.05498(13) 0.0208(2) Uani d . 1 . .
    O O4 0.08602(11) 0.37174(16) 0.15789(13) 0.0188(2) Uani d . 1 . .
    O O5 0.21814(13) 0.57449(17) 0.33127(13) 0.0203(2) Uani d . 1 . .
    O O6 0.29305(9) 0.42682(14) 0.17838(12) 0.01323(16) Uani d . 1 . .
loop_
    _atom_site_aniso_label
    _atom_site_aniso_U_11
    _atom_site_aniso_U_22
    _atom_site_aniso_U_33
    _atom_site_aniso_U_12
    _atom_site_aniso_U_13
    _atom_site_aniso_U_23
    Cd1 0.01110(6) 0.00998(7) 0.01157(6) 0.000 0.00555(4) 0.000
    Cd2 0.01135(6) 0.01049(7) 0.00858(6) 0.00011(3) 0.00534(4) 0.00030(3)
    P1 0.01011(12) 0.00779(13) 0.01007(12) 0.00002(9) 0.00536(9) 0.00080(9)
    P2 0.00955(12) 0.00927(14) 0.00907(11) 0.00068(10) 0.00393(9) -0.00214(9)
    O1 0.0242(5) 0.0138(5) 0.0198(4) -0.0032(4) 0.0111(4) 0.0051(4)
    O2 0.0118(4) 0.0150(5) 0.0129(4) -0.0001(3) 0.0072(3) -0.0029(3)
    O3 0.0209(5) 0.0247(6) 0.0205(5) 0.0139(4) 0.0132(4) 0.0109(4)
    O4 0.0198(4) 0.0225(5) 0.0176(4) -0.0106(4) 0.0120(4) -0.0095(4)
    O5 0.0245(5) 0.0202(6) 0.0146(4) -0.0011(4) 0.0084(4) -0.0098(4)
    O6 0.0102(3) 0.0129(4) 0.0156(4) 0.0016(3) 0.0056(3) -0.0030(3)
_geom_special_details
;
All e.s.d.'s (except the e.s.d. in the dihedral angle between two l.s. planes)
are estimated using the full covariance matrix. The cell e.s.d.'s are taken
into account individually in the estimation of e.s.d.'s in distances, angles
and torsion angles; correlations between e.s.d.'s in cell parameters are only
used when they are defined by crystal symmetry. An approximate (isotropic)
treatment of cell e.s.d.'s is used for estimating e.s.d.'s involving l.s.
planes.
;
loop_
    _geom_bond_atom_site_label_1
    _geom_bond_atom_site_label_2
    _geom_bond_site_symmetry_2
    _geom_bond_distance
    _geom_bond_publ_flag
    Cd1 O1 4 2.1875(12) ?
    Cd1 O1 3 2.1875(12) y
    Cd1 O6 2_655 2.3034(10) ?
    Cd1 O6 . 2.3034(10) y
    Cd1 O2 7 2.3690(11) y
    Cd1 O2 8_556 2.3690(11) ?
    Cd1 Cd2 . 3.4370 ?
    Cd1 Cd2 2_655 3.4370 ?
    Cd2 O5 4_545 2.2037(12) y
    Cd2 O5 6_565 2.2037(12) ?
    Cd2 O6 7 2.2563(11) ?
    Cd2 O6 . 2.2563(11) y
    Cd2 O2 7 2.2809(11) ?
    Cd2 O2 . 2.2809(11) y
    Cd2 Cd1 7 3.4370 ?
    P1 O1 . 1.4624(12) y
    P1 O2 . 1.5052(11) y
    P1 O3 5_565 1.5840(12) y
    P1 O4 . 1.5983(11) y
    P2 O5 . 1.4604(12) y
    P2 O6 . 1.5011(11) y
    P2 O3 . 1.5848(12) y
    P2 O4 . 1.5918(12) y
    O1 Cd1 3_445 2.1875(12) ?
    O2 Cd1 7 2.3690(11) ?
    O3 P1 5_565 1.5840(12) ?
    O5 Cd2 4 2.2037(12) ?
loop_
    _geom_angle_atom_site_label_1
    _geom_angle_atom_site_label_2
    _geom_angle_atom_site_label_3
    _geom_angle_site_symmetry_1
    _geom_angle_site_symmetry_3
    _geom_angle
    _geom_angle_publ_flag
    O1 Cd1 O1 4 3 93.10(7) ?
    O1 Cd1 O6 4 2_655 90.95(4) ?
    O1 Cd1 O6 3 2_655 100.06(4) ?
    O1 Cd1 O6 4 . 100.06(4) ?
    O1 Cd1 O6 3 . 90.95(4) ?
    O6 Cd1 O6 2_655 . 164.00(6) ?
    O1 Cd1 O2 4 7 174.69(4) ?
    O1 Cd1 O2 3 7 91.90(5) ?
    O6 Cd1 O2 2_655 7 86.40(4) ?
    O6 Cd1 O2 . 7 81.64(4) ?
    O1 Cd1 O2 4 8_556 91.90(5) ?
    O1 Cd1 O2 3 8_556 174.69(4) ?
    O6 Cd1 O2 2_655 8_556 81.64(4) ?
    O6 Cd1 O2 . 8_556 86.40(4) ?
    O2 Cd1 O2 7 8_556 83.17(6) ?
    O5 Cd2 O5 4_545 6_565 180.0 ?
    O5 Cd2 O6 4_545 7 93.87(5) ?
    O5 Cd2 O6 6_565 7 86.13(5) ?
    O5 Cd2 O6 4_545 . 86.13(5) ?
    O5 Cd2 O6 6_565 . 93.87(5) ?
    O6 Cd2 O6 7 . 180.00(5) ?
    O5 Cd2 O2 4_545 7 90.06(5) ?
    O5 Cd2 O2 6_565 7 89.94(5) ?
    O6 Cd2 O2 7 7 95.37(4) ?
    O6 Cd2 O2 . 7 84.63(4) ?
    O5 Cd2 O2 4_545 . 89.94(5) ?
    O5 Cd2 O2 6_565 . 90.06(5) ?
    O6 Cd2 O2 7 . 84.63(4) ?
    O6 Cd2 O2 . . 95.37(4) ?
    O2 Cd2 O2 7 . 180.00(6) ?
    O1 P1 O2 . . 119.08(8) ?
    O1 P1 O3 . 5_565 107.89(8) ?
    O2 P1 O3 . 5_565 109.73(6) ?
    O1 P1 O4 . . 108.33(7) ?
    O2 P1 O4 . . 109.24(6) ?
    O3 P1 O4 5_565 . 101.05(8) ?
    O5 P2 O6 . . 118.14(7) ?
    O5 P2 O3 . . 113.12(8) ?
    O6 P2 O3 . . 104.61(6) ?
    O5 P2 O4 . . 107.83(7) ?
    O6 P2 O4 . . 107.92(7) ?
    O3 P2 O4 . . 104.28(8) ?
    P1 O1 Cd1 . 3_445 148.67(8) ?
    P1 O2 Cd2 . . 121.90(7) ?
    P1 O2 Cd1 . 7 129.45(7) ?
    Cd2 O2 Cd1 . 7 95.30(4) ?
    P1 O3 P2 5_565 . 139.93(8) ?
    P2 O4 P1 . . 138.17(8) ?
    P2 O5 Cd2 . 4 162.37(10) ?
    P2 O6 Cd2 . . 119.78(6) ?
    P2 O6 Cd1 . . 140.75(7) ?
    Cd2 O6 Cd1 . . 97.83(4) ?
data_global
_journal_date_recd_electronic     2010-10-01
_journal_date_accepted     2010-10-07
_journal_name_full     'Acta Crystallographica, Section E'
_journal_year     2010
_journal_volume     66
_journal_issue     11
_journal_page_first     i75
_journal_page_last     i75
_journal_paper_category     QI
_journal_coeditor_code     MG2104
_publ_contact_author_name
;
Matthias Weil
;
_publ_contact_author_address
;
Institute for Chemical Technologies and Analytics
Division of Structural Chemistry
Vienna University of Technology
Getreidemarkt 9/164-SC
A-1060 Vienna
Austria
;
_publ_contact_author_email     mweil@mail.zserv.tuwien.ac.at
_publ_contact_author_fax     '+43 1 58801 17199'
_publ_contact_author_phone     '+43 1 58801 17122'
_publ_section_title
;
The <i>cyclo</i>-tetraphosphate Cd~2~P~4~O~12~, a member of the isotypic series
<i>M</i>~2~P~4~O~12~ (<i>M</i> = Mg, Mn, Fe, Co, Ni, Cu)
;
loop_
    _publ_author_name
    _publ_author_address
    'Weil, Matthias'
;
Institute for Chemical Technologies and Analytics
Division of Structural Chemistry
Vienna University of Technology
Getreidemarkt 9/164-SC
A-1060 Vienna
Austria
;
