# Supplementary material for: The cyclo-tetra­phosphate Cd2P4O12, a member of the isotypic series M 2P4O12 (M = Mg, Mn, Fe, Co, Ni, Cu)
Source: Acta Crystallogr Sect E Struct Rep Online. 2010 Oct 13;66(Pt 11):i75. doi: 10.1107/S1600536810040195 (PMC3009007; doi:10.1107/S1600536810040195)
Supplement: Supplementary file 2 [file e-66-00i75-Isup2.hkl]

# 
# h,k,l, Fc-squared, Fo-squared, sigma(Fo-squared) and status flag 
# 
data_I
_shelx_title ' mw_cdp2o6_0m in C2/c' 
_shelx_refln_list_code          4 
_shelx_F_calc_maximum      507.96 
_exptl_crystal_F_000      1008.00 
_reflns_d_resolution_high  0.5517 
 
loop_ 
 _symmetry_equiv_pos_as_xyz 
 'x, y, z' 
 '-x, y, -z+1/2' 
 'x+1/2, y+1/2, z' 
 '-x+1/2, y+1/2, -z+1/2' 
 '-x, -y, -z' 
 'x, -y, z-1/2' 
 '-x+1/2, -y+1/2, -z' 
 'x+1/2, -y+1/2, z-1/2' 
 
_cell_length_a    12.3342 
_cell_length_b     8.6373 
_cell_length_c    10.4037 
_cell_angle_alpha  90.000 
_cell_angle_beta  119.402 
_cell_angle_gamma  90.000 
 
_shelx_F_squared_multiplier     1.000 
 
loop_ 
 _refln_index_h 
 _refln_index_k 
 _refln_index_l 
 _refln_F_squared_calc 
 _refln_F_squared_meas 
 _refln_F_squared_sigma 
 _refln_observed_status 
   2   0   0     2607.47     2737.68    100.93 o 
   4   0   0   165377.27   186435.80   9406.84 o 
   6   0   0     3639.13     3451.88     99.94 o 
   8   0   0    28522.32    27909.93    640.27 o 
  10   0   0     5923.39     5999.07    254.34 o 
  12   0   0    14074.26    14344.61    430.33 o 
  14   0   0       18.51       60.02     26.02 o 
  16   0   0    13868.78    13615.87    463.91 o 
  18   0   0       70.47       70.09     14.05 o 
   1   1   0     9279.53    10389.51    248.31 o 
   3   1   0    73186.59    81651.05   2222.69 o 
   5   1   0    11097.78    11269.52    220.18 o 
   7   1   0    14422.55    14132.85    214.67 o 
   9   1   0     5881.26     5834.66    129.19 o 
  11   1   0      694.25      669.89     19.34 o 
  13   1   0     6324.47     6013.98    208.77 o 
  15   1   0     1384.73     1389.90     47.13 o 
  17   1   0      827.66      851.01     35.92 o 
  19   1   0     2990.62     3203.24    125.79 o 
   0   2   0       50.93      112.35     10.83 o 
   2   2   0     2400.05     2200.00     52.38 o 
   4   2   0     6612.76     6508.68    115.04 o 
   6   2   0    43397.45    43242.83    868.58 o 
   8   2   0    10774.87    10435.98    160.82 o 
  10   2   0    32892.87    31032.50    744.73 o 
  12   2   0     1253.10     1164.98     39.37 o 
  14   2   0     6785.17     6311.49    279.98 o 
  16   2   0       97.18      130.94     13.74 o 
  18   2   0     2313.88     2424.62     77.04 o 
   1   3   0    14641.37    15505.43    574.43 o 
   3   3   0    26215.12    25683.06    491.79 o 
   5   3   0      663.78      607.79     12.97 o 
   7   3   0    17485.00    16924.91    317.63 o 
   9   3   0    13834.42    12817.90    222.01 o 
  11   3   0     1965.09     1833.13     40.80 o 
  13   3   0     8372.17     7987.02    172.14 o 
  15   3   0     1162.77     1141.11     41.11 o 
  17   3   0      548.26      581.24     32.29 o 
  19   3   0     1292.64     1378.73     96.63 o 
   2   4   0     1264.72     1354.06     31.30 o 
   4   4   0    85110.88    91171.91   1581.79 o 
   6   4   0     5504.14     5473.73    105.54 o 
   8   4   0    16136.69    15519.95    282.86 o 
  10   4   0      481.71      524.33     15.98 o 
  12   4   0    13971.60    13516.44    282.42 o 
  14   4   0     1139.63     1055.16     64.86 o 
  16   4   0     9408.35     9256.52    277.03 o 
  18   4   0      410.41      432.75     45.37 o 
   1   5   0      322.67      432.12     13.45 o 
   3   5   0     3189.08     3273.73     69.59 o 
   5   5   0     4799.77     4751.06     93.00 o 
   7   5   0     1222.61     1295.00     28.84 o 
   9   5   0     1214.49     1167.87     27.95 o 
  11   5   0      623.01      636.00     26.88 o 
  13   5   0     1891.07     1889.18     56.19 o 
  15   5   0        9.39       37.07     16.43 o 
  17   5   0      103.68       96.35     14.27 o 
   0   6   0    17503.29    19117.83    618.95 o 
   2   6   0     4967.89     5111.26     95.23 o 
   4   6   0    19412.06    18876.66    498.73 o 
   6   6   0    11789.59    11599.53    307.27 o 
   8   6   0    15628.13    15378.86    311.21 o 
  10   6   0     5885.71     5623.45    158.33 o 
  12   6   0     1512.27     1533.61     48.35 o 
  14   6   0      613.05      698.72     32.77 o 
  16   6   0      111.57      140.14     15.85 o 
   1   7   0      217.63      260.00      9.48 o 
   3   7   0    10500.23    10642.79    184.50 o 
   5   7   0       15.97       31.44      7.61 o 
   7   7   0     2194.01     2276.56     58.28 o 
   9   7   0      759.41      804.30     27.29 o 
  11   7   0      413.31      439.17     22.87 o 
  13   7   0     1551.61     1694.80     70.49 o 
  15   7   0       58.62       73.85     14.52 o 
  17   7   0      138.33      174.46     32.46 o 
   0   8   0    27345.04    28330.98    913.77 o 
   2   8   0     3737.89     3987.30    196.66 o 
   4   8   0     4208.13     4322.49    107.93 o 
   6   8   0     2351.79     2360.58     63.31 o 
   8   8   0      771.66      780.90     27.44 o 
  10   8   0     2658.54     2580.61     79.17 o 
  12   8   0     1851.78     1801.05     61.59 o 
  14   8   0     4722.54     5000.96    167.92 o 
  16   8   0     2491.36     2586.19    148.66 o 
   1   9   0     9538.31    10002.89    237.31 o 
   3   9   0      393.33      434.58     22.53 o 
   5   9   0     8279.54     8344.47    244.44 o 
   7   9   0     1729.97     1711.62     72.14 o 
   9   9   0     2049.12     2016.26     75.51 o 
  11   9   0     4625.36     4650.77    155.18 o 
  13   9   0      115.37      105.63     16.25 o 
  15   9   0     1865.62     2003.34     81.17 o 
   0  10   0     9705.05     9789.15    326.49 o 
   2  10   0      797.44      794.68     34.80 o 
   4  10   0    14770.49    15141.31    432.61 o 
   6  10   0     1160.29     1115.38     67.41 o 
   8  10   0    12573.88    11438.91    485.79 o 
  10  10   0     1450.94     1334.23     74.30 o 
  12  10   0     4606.55     4631.14    157.13 o 
  14  10   0        3.29       10.87      6.42 o 
   1  11   0     1167.93     1245.80     53.23 o 
   3  11   0       25.79       31.42     12.50 o 
   5  11   0     2307.60     2390.83    119.32 o 
   7  11   0        3.43        4.05     10.14 o 
   9  11   0        3.34       18.92     12.84 o 
  11  11   0      587.97      561.35     48.14 o 
  13  11   0       75.98       84.49     20.95 o 
   0  12   0     1401.73     1431.56     80.44 o 
   2  12   0    16448.88    16154.92    672.41 o 
   4  12   0      374.47      370.45     35.89 o 
   6  12   0     4648.03     4436.07    208.36 o 
   8  12   0      527.70      483.25     44.05 o 
  10  12   0     2884.65     2745.71    144.22 o 
  12  12   0       56.54       66.24     20.95 o 
   1  13   0     4847.54     5120.61    235.00 o 
   3  13   0     2375.66     2451.83    128.14 o 
   5  13   0     7724.90     7255.18    324.01 o 
   7  13   0     2958.49     2817.35    147.05 o 
   9  13   0     2344.29     2205.75    123.91 o 
   2  14   0      406.69      427.35     40.64 o 
   4  14   0     4503.36     4516.79    215.51 o 
   6  14   0      167.04      165.02     31.11 o 
   8  14   0     7746.08     7312.15    332.47 o 
   1  15   0      562.97      599.18     49.48 o 
   3  15   0        5.55       12.84     14.19 o 
   5  15   0      861.60      972.19     72.64 o 
 -19   1   1     2231.54     2341.66    139.23 o 
 -17   1   1      484.26      506.89     25.65 o 
 -15   1   1     3434.16     3364.14    110.89 o 
 -13   1   1     1885.76     1832.65     54.39 o 
 -11   1   1    12013.94    11459.58    232.41 o 
  -9   1   1     6821.76     6863.22    177.60 o 
  -7   1   1    13063.78    12433.21    263.50 o 
  -5   1   1    51847.10    59443.60   1541.82 o 
  -3   1   1    39808.34    43984.73   2229.79 o 
  -1   1   1    42690.29    40754.23   1485.24 o 
   1   1   1    23537.91    28618.07    728.83 o 
   3   1   1    32550.21    35021.15   1090.94 o 
   5   1   1     5817.01     5766.38     88.96 o 
   7   1   1    17590.08    17176.67    261.14 o 
   9   1   1      675.75      622.16     15.72 o 
  11   1   1     8226.77     7927.12    161.93 o 
  13   1   1     1167.18     1182.82     35.88 o 
  15   1   1     5474.26     5189.47    135.36 o 
  17   1   1       71.02       88.54     11.00 o 
 -18   2   1      358.56      368.22     21.49 o 
 -16   2   1      647.13      670.39     29.40 o 
 -14   2   1      738.36      724.64     45.09 o 
 -12   2   1     3142.27     2945.70     67.10 o 
 -10   2   1     7135.57     6441.00    133.50 o 
  -8   2   1     1666.33     1552.36     33.06 o 
  -6   2   1        4.73       39.75      4.48 o 
  -4   2   1       15.98       23.42      5.07 o 
  -2   2   1     7112.48     7699.59    496.70 o 
   0   2   1     6628.71     7217.28    218.50 o 
   2   2   1     5005.95     5451.67    143.95 o 
   4   2   1     7394.16     7689.92    125.34 o 
   6   2   1     5309.98     5150.49     80.47 o 
   8   2   1      428.64      433.50     11.09 o 
  10   2   1      921.44      893.42     18.83 o 
  12   2   1      669.53      607.91     21.68 o 
  14   2   1      853.86      828.76     28.34 o 
  16   2   1       36.77       47.18      7.89 o 
  18   2   1        4.29        6.76      5.41 o 
 -19   3   1     6318.02     6563.11    320.99 o 
 -17   3   1       26.77       58.75     17.25 o 
 -15   3   1    18690.75    17931.86    423.21 o 
 -13   3   1       62.57       76.71      7.60 o 
 -11   3   1    19582.63    18635.50    341.58 o 
  -9   3   1        1.62       30.94      6.17 o 
  -7   3   1    28152.24    26702.49    479.12 o 
  -5   3   1      862.85     1044.91     24.90 o 
  -3   3   1    11869.75    10096.33    427.75 o 
  -1   3   1     3528.82     3816.60    142.88 o 
   1   3   1    47023.54    52017.40   2541.68 o 
   3   3   1     2914.09     3113.30     52.64 o 
   5   3   1    53891.23    55544.90   1423.67 o 
   7   3   1     2879.65     2715.20     45.02 o 
   9   3   1    29780.14    28474.73    440.08 o 
  11   3   1     2400.98     2251.58     47.14 o 
  13   3   1     4542.49     4297.42     99.16 o 
  15   3   1     1685.15     1604.00     53.61 o 
  17   3   1     1452.20     1489.16     53.07 o 
 -18   4   1      250.42      261.99     21.17 o 
 -16   4   1      767.50      776.76     45.39 o 
 -14   4   1      787.90      819.86     28.40 o 
 -12   4   1     1412.41     1412.59     45.31 o 
 -10   4   1     2343.80     2211.12     56.52 o 
  -8   4   1     1694.82     1793.17     37.98 o 
  -6   4   1     5735.65     5597.20    104.15 o 
  -4   4   1     7813.01     7938.46    149.90 o 
  -2   4   1    12709.99    13744.96    440.22 o 
   0   4   1    10288.43    11031.38    242.31 o 
   2   4   1     8099.08     8390.31    148.86 o 
   4   4   1     8556.58     8720.81    136.66 o 
   6   4   1     9437.85     9080.79    149.66 o 
   8   4   1     4592.60     4422.00     80.74 o 
  10   4   1     4766.63     4571.75     84.81 o 
  12   4   1     2207.37     2062.73     61.58 o 
  14   4   1     3224.10     3171.61     88.38 o 
  16   4   1     1594.54     1631.06     67.21 o 
  18   4   1      958.69     1058.99     80.15 o 
 -19   5   1      168.24      121.06     28.40 o 
 -17   5   1     1780.49     1811.01     73.01 o 
 -15   5   1     1013.59      906.79     63.82 o 
 -13   5   1     3927.28     3821.07     99.67 o 
 -11   5   1      781.15      796.68     28.38 o 
  -9   5   1    23035.06    21658.15    473.25 o 
  -7   5   1     1851.47     1954.90     45.49 o 
  -5   5   1    54591.84    52266.58   1585.61 o 
  -3   5   1      280.27      302.22     11.50 o 
  -1   5   1    94279.80    97860.09   2476.72 o 
   1   5   1        4.27       42.27     13.94 o 
   3   5   1    38315.69    39126.73    779.94 o 
   5   5   1      118.20      127.44      6.67 o 
   7   5   1    12938.13    12700.78    219.67 o 
   9   5   1        7.17       24.26      4.92 o 
  11   5   1    14112.34    13357.33    253.78 o 
  13   5   1      505.67      555.96     25.35 o 
  15   5   1     9910.63     9310.50    276.53 o 
  17   5   1       53.99       83.13     22.30 o 
 -18   6   1     1527.08     1664.07    110.39 o 
 -16   6   1     3088.92     3308.73    116.84 o 
 -14   6   1     4019.50     4041.14    107.32 o 
 -12   6   1     3749.70     3754.26    115.71 o 
 -10   6   1     4318.75     4233.33    105.99 o 
  -8   6   1    10213.89    10119.12    248.90 o 
  -6   6   1    23681.18    23073.75    501.64 o 
  -4   6   1    22089.80    22719.06    450.62 o 
  -2   6   1    15525.26    15567.79    311.67 o 
   0   6   1    13045.10    13895.66    289.02 o 
   2   6   1     9356.41     9979.37    178.16 o 
   4   6   1     4609.96     4806.91     94.87 o 
   6   6   1     3281.32     3242.75     96.98 o 
   8   6   1     3416.41     3425.95     83.34 o 
  10   6   1     2491.72     2423.30     58.64 o 
  12   6   1      637.24      643.57     23.25 o 
  14   6   1      750.28      780.36     38.74 o 
  16   6   1      952.86      989.91     56.58 o 
 -17   7   1      201.29      222.55     31.79 o 
 -15   7   1     9263.21     9697.90    263.89 o 
 -13   7   1      409.41      411.85     20.93 o 
 -11   7   1    21881.31    22096.09    764.50 o 
  -9   7   1      400.74      375.59     22.88 o 
  -7   7   1    22231.38    21902.58    554.92 o 
  -5   7   1      155.07      169.47      9.64 o 
  -3   7   1    37707.21    37318.14    861.66 o 
  -1   7   1       38.74       77.18      5.08 o 
   1   7   1    34048.52    35842.86    609.00 o 
   3   7   1        0.01       20.49      4.87 o 
   5   7   1    28918.83    28887.59    885.17 o 
   7   7   1        1.61       20.83      5.43 o 
   9   7   1    11612.11    11672.98    302.22 o 
  11   7   1       35.50       79.96     14.01 o 
  13   7   1     7695.48     7779.41    213.16 o 
  15   7   1       19.11       29.01      9.80 o 
 -16   8   1      624.62      652.29     58.31 o 
 -14   8   1      804.22      803.11     36.66 o 
 -12   8   1     1083.50     1046.40     41.62 o 
 -10   8   1     1169.89     1121.14     41.55 o 
  -8   8   1     2550.44     2521.88     78.55 o 
  -6   8   1     2039.65     1992.32     59.71 o 
  -4   8   1     1725.68     1944.67     42.55 o 
  -2   8   1     2603.77     2909.67     67.81 o 
   0   8   1     5021.80     5404.82    130.88 o 
   2   8   1     7995.80     8252.03    235.73 o 
   4   8   1     7553.61     7695.50    163.36 o 
   6   8   1     5968.29     5810.31    137.21 o 
   8   8   1     6897.47     6789.63    175.32 o 
  10   8   1     5472.27     5533.19    253.89 o 
  12   8   1     4191.94     4250.81    144.07 o 
  14   8   1     1861.45     1936.03    115.41 o 
  16   8   1     1307.43     1358.43     93.24 o 
 -15   9   1      188.68      189.09     22.34 o 
 -13   9   1     6449.86     6680.90    216.78 o 
 -11   9   1      233.45      232.74     19.85 o 
  -9   9   1     7453.67     7622.99    636.58 o 
  -7   9   1        1.28        7.31      5.00 o 
  -5   9   1    13261.31    13329.14    378.37 o 
  -3   9   1       60.00       64.80      7.57 o 
  -1   9   1    13683.24    14834.99    371.38 o 
   1   9   1       69.08       85.86      7.79 o 
   3   9   1    18485.01    19230.74    543.93 o 
   5   9   1       77.84      104.91     13.57 o 
   7   9   1    19426.93    18853.74    460.98 o 
   9   9   1      101.75      125.96     13.14 o 
  11   9   1     8507.51     8440.54    264.86 o 
  13   9   1      116.11      147.21     18.57 o 
  15   9   1     4658.96     5677.56    282.77 o 
 -14  10   1     1577.85     1656.07     71.30 o 
 -12  10   1     3418.94     3407.27    121.30 o 
 -10  10   1     3918.49     3717.26    138.03 o 
  -8  10   1     4424.65     4014.35    188.31 o 
  -6  10   1     2189.10     2191.70    153.94 o 
  -4  10   1     3078.18     3056.85    121.62 o 
  -2  10   1     4454.88     4632.45    116.40 o 
   0  10   1     3219.00     3537.82     92.02 o 
   2  10   1     2961.85     3123.50    118.29 o 
   4  10   1     2283.65     2308.32     93.47 o 
   6  10   1     1021.85      943.49     60.54 o 
   8  10   1      654.28      644.53     48.85 o 
  10  10   1      155.19      185.48     17.62 o 
  12  10   1      851.14      882.13     44.36 o 
  14  10   1      225.28      211.68     24.35 o 
 -13  11   1       30.98       65.55     18.25 o 
 -11  11   1     3731.64     3486.67    173.26 o 
  -9  11   1      570.53      526.81     45.43 o 
  -7  11   1     9253.58     8715.79    377.80 o 
  -5  11   1      995.01     1027.56     64.60 o 
  -3  11   1     9604.51     9653.64    329.56 o 
  -1  11   1     1715.38     1764.65     57.88 o 
   1  11   1     9880.95    10361.40    353.50 o 
   3  11   1      354.44      379.54     49.78 o 
   5  11   1     5481.98     5454.32    305.50 o 
   7  11   1       14.34      143.25     26.35 o 
   9  11   1     4791.35     4452.93    210.49 o 
  11  11   1        9.26       27.03     12.16 o 
  13  11   1     1854.16     2041.06    114.68 o 
 -12  12   1       16.31       16.89     14.87 o 
 -10  12   1       23.66       35.81     14.87 o 
  -8  12   1        1.35       -8.11      8.11 o 
  -6  12   1        2.28        2.70     11.49 o 
  -4  12   1      206.32      290.91     31.80 o 
  -2  12   1      479.16      505.21     28.26 o 
   0  12   1      168.63      182.70     19.93 o 
   2  12   1      345.67      375.42     27.82 o 
   4  12   1      530.97      586.90     37.61 o 
   6  12   1      779.32      777.94     57.02 o 
   8  12   1      865.52      871.94     63.15 o 
  10  12   1      283.08      293.71     33.84 o 
  -9  13   1     2646.58     2427.70    132.36 o 
  -7  13   1      599.85      599.37     50.17 o 
  -5  13   1     3182.00     3220.00    160.38 o 
  -3  13   1      604.32      622.51     48.82 o 
  -1  13   1     3913.35     3961.74    132.27 o 
   1  13   1      751.50      816.51     58.37 o 
   3  13   1     2593.12     2704.49    139.96 o 
   5  13   1     1977.17     1962.94    110.04 o 
   7  13   1     1091.30     1025.96     71.39 o 
   9  13   1     1520.40     1426.91     90.63 o 
  -8  14   1      165.77      175.16     33.14 o 
  -6  14   1      393.43      382.60     40.63 o 
  -4  14   1      236.59      277.40     32.48 o 
  -2  14   1       91.29      128.44     23.66 o 
   0  14   1        1.17       28.38     12.16 o 
   2  14   1        8.03       12.16     10.14 o 
   4  14   1       79.18      102.07     22.98 o 
   6  14   1      122.05      147.40     29.75 o 
   8  14   1       40.59       65.55     22.98 o 
  -5  15   1     2146.15     2223.50    125.81 o 
  -3  15   1      215.47      200.91     32.47 o 
   1  15   1      530.85      572.64     50.15 o 
   3  15   1     1897.63     1988.38    115.40 o 
 -20   0   2      376.13      517.97     52.81 o 
 -18   0   2     1447.07     1580.55    113.46 o 
 -16   0   2       33.95       42.56     10.86 o 
 -14   0   2    12788.07    12235.88    410.56 o 
 -12   0   2     2532.91     2416.31     93.56 o 
 -10   0   2    73038.40    68862.93   4033.79 o 
  -8   0   2     7118.52     6798.60    177.03 o 
  -6   0   2   115789.26    98607.77   5269.32 o 
  -4   0   2       39.94       75.07     10.82 o 
   0   0   2     1645.82     1848.41    101.34 o 
   2   0   2    16146.82    16182.39    439.68 o 
   4   0   2     5272.30     4895.98    116.35 o 
   6   0   2    12946.92    12279.59    285.94 o 
   8   0   2    11680.68    10983.93    257.44 o 
  10   0   2    13620.66    12775.10    301.74 o 
  12   0   2       67.51       70.85      9.11 o 
  14   0   2     5447.10     5376.23    155.77 o 
  16   0   2        4.98        1.78      4.37 o 
  18   0   2     3942.95     3898.69    205.05 o 
 -19   1   2     1389.88     1411.19     52.66 o 
 -17   1   2     3394.83     3542.81    100.34 o 
 -15   1   2     1044.94     1022.13     37.16 o 
 -13   1   2     7916.48     7279.77    177.59 o 
 -11   1   2     5247.81     4911.63    104.72 o 
  -9   1   2     7081.31     6755.20    124.02 o 
  -7   1   2    43980.21    42069.98   1503.45 o 
  -5   1   2     7421.87     7366.67    168.47 o 
  -3   1   2    61883.04    62983.94   3188.07 o 
   1   1   2     1631.91     1611.69     41.77 o 
   3   1   2    16547.54    16197.57    284.52 o 
   5   1   2     7219.90     6732.51    108.76 o 
   7   1   2     9089.18     8595.64    153.95 o 
   9   1   2    19665.69    18839.44    310.60 o 
  11   1   2      663.02      650.80     17.69 o 
  13   1   2     4816.17     4783.92    105.41 o 
  15   1   2     3338.78     3387.37     96.24 o 
  17   1   2      301.11      299.94     25.31 o 
 -20   2   2     7052.39     7282.69    352.34 o 
 -18   2   2      481.00      474.02     25.25 o 
 -16   2   2    15419.09    14687.79    348.86 o 
 -14   2   2      221.76      216.56     16.66 o 
 -12   2   2    12267.94    11805.90    271.91 o 
 -10   2   2     4827.76     4771.97    143.95 o 
  -8   2   2    21090.32    19973.80    397.45 o 
  -6   2   2     1442.72     1395.37     31.61 o 
  -4   2   2   134281.20   132748.28   3537.66 o 
  -2   2   2     1241.51     1338.35     69.63 o 
   0   2   2   258026.70   224552.92  11504.76 o 
   2   2   2     3043.85     3158.29     50.61 o 
   4   2   2   112785.69   128849.74   2496.97 o 
   6   2   2    10449.56    10290.92    157.50 o 
   8   2   2    34771.48    33652.93    580.06 o 
  10   2   2      941.07      919.16     21.74 o 
  12   2   2    22030.55    20954.54    365.61 o 
  14   2   2      184.19      192.21     14.19 o 
  16   2   2     8540.50     8273.59    266.37 o 
  18   2   2        4.16        9.46      4.73 o 
 -19   3   2     1491.47     1525.00     79.00 o 
 -17   3   2     1872.58     1922.53     62.08 o 
 -15   3   2       60.55       74.06      9.60 o 
 -13   3   2     6281.38     6196.59    133.47 o 
 -11   3   2     1654.58     1509.09     39.41 o 
  -9   3   2      647.55      646.18     18.97 o 
  -7   3   2    10847.13    10387.65    208.74 o 
  -5   3   2      143.62      170.21      9.19 o 
  -3   3   2     6119.16     5464.81    277.05 o 
  -1   3   2    10110.35     9519.67    361.98 o 
   1   3   2     4780.91     5308.11    100.48 o 
   3   3   2    41920.59    43254.51    692.97 o 
   5   3   2     3138.12     3177.83     59.42 o 
   7   3   2      449.12      492.09     17.07 o 
   9   3   2     5778.40     5537.20     88.95 o 
  11   3   2        4.80       50.58      9.72 o 
  13   3   2     1961.45     1788.70     63.31 o 
  15   3   2      785.82      802.76     33.43 o 
  17   3   2       17.83      100.68     23.65 o 
 -18   4   2     1759.48     1749.65     72.36 o 
 -16   4   2       24.64      141.55     23.40 o 
 -14   4   2     7272.18     7193.37    154.19 o 
 -12   4   2     5037.31     4972.96    109.27 o 
 -10   4   2    20808.10    19647.99    554.26 o 
  -8   4   2     8589.58     8280.09    168.88 o 
  -6   4   2    14791.76    14398.52    327.36 o 
  -4   4   2     1885.24     1798.63     64.57 o 
  -2   4   2    17086.59    19087.56    519.80 o 
   0   4   2     3461.94     3681.57    130.79 o 
   2   4   2    11080.02    10719.04    174.98 o 
   4   4   2    31563.92    31880.84    515.14 o 
   6   4   2    32613.29    31505.43    495.47 o 
   8   4   2     8449.52     8558.45    133.68 o 
  10   4   2     5663.85     5538.24     97.04 o 
  12   4   2     1103.70     1062.90     32.82 o 
  14   4   2      845.15      790.05     30.99 o 
  16   4   2        4.05       14.83      6.70 o 
 -19   5   2      365.16      391.33     44.01 o 
 -17   5   2      551.95      592.28     34.81 o 
 -15   5   2       36.25       50.32      8.30 o 
 -13   5   2     5788.73     5584.08    138.59 o 
 -11   5   2      865.22      878.14     30.59 o 
  -9   5   2     1137.00     1176.56     35.44 o 
  -7   5   2    11991.39    11536.24    231.13 o 
  -5   5   2      776.69      813.04     20.82 o 
  -3   5   2     8957.29     9416.69    239.62 o 
  -1   5   2     7035.05     7423.24    166.17 o 
   1   5   2     1491.55     1545.41     30.55 o 
   3   5   2    29993.64    30192.83    489.60 o 
   5   5   2     2176.25     2100.44     38.75 o 
   7   5   2     1185.98     1255.23     25.88 o 
   9   5   2     5183.08     5141.07     94.84 o 
  11   5   2      239.30      252.32     11.35 o 
  13   5   2     2649.62     2554.87     75.50 o 
  15   5   2      781.26      799.01     48.38 o 
  17   5   2       84.83       50.70     16.90 o 
 -18   6   2      988.90     1076.91     81.53 o 
 -16   6   2     4832.62     5043.02    154.35 o 
 -14   6   2     1829.34     1885.24     58.07 o 
 -12   6   2     3960.22     3770.55     97.83 o 
 -10   6   2      384.44      379.46     17.82 o 
  -8   6   2    12317.79    11899.51    274.12 o 
  -6   6   2     5872.33     5728.30    117.62 o 
  -4   6   2    39354.75    38491.73   1140.19 o 
  -2   6   2     8117.84     8276.66    175.06 o 
   0   6   2    40522.97    42694.63    723.30 o 
   2   6   2        8.02       23.60      5.00 o 
   4   6   2     6874.11     7116.10    125.87 o 
   6   6   2     1964.12     2064.67     41.37 o 
   8   6   2     5922.42     5883.54    126.92 o 
  10   6   2      185.43      234.80     22.77 o 
  12   6   2     9098.76     9234.94    213.57 o 
  14   6   2     2858.66     2924.68    340.74 o 
  16   6   2     4598.03     4644.18    236.99 o 
 -17   7   2       62.23       70.94     16.56 o 
 -15   7   2      832.64      890.07     39.64 o 
 -13   7   2      411.89      507.64     53.23 o 
 -11   7   2     1710.78     1739.40     59.21 o 
  -9   7   2     1116.77     1154.49     40.96 o 
  -7   7   2      345.37      344.20     17.36 o 
  -5   7   2     4437.56     4705.77    110.06 o 
  -3   7   2        0.85       12.34      4.54 o 
  -1   7   2      410.84      431.01     15.89 o 
   1   7   2    12143.54    12209.94    232.27 o 
   3   7   2      165.73      169.65      8.20 o 
   5   7   2     4256.78     4386.62    128.62 o 
   7   7   2      660.76      692.62     23.71 o 
   9   7   2        8.69       34.12     12.97 o 
  11   7   2     2175.49     2103.93     88.18 o 
  13   7   2        2.62        7.77      6.64 o 
  15   7   2       94.69      116.95     26.36 o 
 -16   8   2     2648.67     2801.59    107.63 o 
 -14   8   2      577.08      612.15     30.79 o 
 -12   8   2     5187.54     4955.26    226.60 o 
 -10   8   2     5035.51     5026.11    140.80 o 
  -8   8   2     8066.11     7740.18    206.35 o 
  -6   8   2     1851.30     1858.66     56.87 o 
  -4   8   2     5114.44     5057.71    100.08 o 
  -2   8   2      492.06      474.81     20.86 o 
   0   8   2    15116.84    15923.86    367.42 o 
   2   8   2     2532.45     2702.40     71.46 o 
   4   8   2    28819.99    28249.91    623.09 o 
   6   8   2     3392.15     3375.86     84.60 o 
   8   8   2    19750.49    19260.62    471.75 o 
  10   8   2     1097.72     1184.61     42.90 o 
  12   8   2     1196.99     1234.89     45.66 o 
  14   8   2       12.70       20.95     12.16 o 
 -15   9   2      915.48     1024.88     51.59 o 
 -13   9   2       95.80      128.72     18.15 o 
 -11   9   2      469.24      483.07     51.84 o 
  -9   9   2       63.99       63.72      9.98 o 
  -7   9   2     1249.52     1309.69     45.59 o 
  -5   9   2     1539.45     1411.86     46.59 o 
  -3   9   2      666.16      726.42     25.66 o 
  -1   9   2      668.82      705.68     26.67 o 
   1   9   2     1640.63     1701.52     70.46 o 
   3   9   2      638.89      681.10     37.04 o 
   5   9   2      586.14      601.98     31.30 o 
   7   9   2       27.99       59.48      8.73 o 
   9   9   2      721.40      721.47     30.39 o 
  11   9   2      560.20      559.83     27.23 o 
  13   9   2       55.89       63.46     14.19 o 
 -16  10   2      653.33      775.77     59.67 o 
 -14  10   2     2494.98     2703.31    103.61 o 
 -12  10   2        3.02       20.95     11.49 o 
 -10  10   2     3875.21     3744.62    237.66 o 
  -8  10   2      127.08      146.16     15.38 o 
  -6  10   2    10375.13    10353.41    351.45 o 
  -4  10   2     2954.44     2950.35     78.44 o 
  -2  10   2    18804.19    19266.29    492.55 o 
   0  10   2     4225.41     4552.23    444.03 o 
   2  10   2     6260.60     6625.40    232.03 o 
   4  10   2      795.82      787.98     42.82 o 
   6  10   2     1318.96     1248.86     52.52 o 
   8  10   2       12.44       73.65     18.24 o 
  10  10   2     4129.69     4128.17    140.89 o 
  12  10   2      632.76      642.43     36.14 o 
 -13  11   2      604.67      633.92     52.88 o 
 -11  11   2     2881.28     2859.60    147.72 o 
  -9  11   2     5054.16     4740.52    221.43 o 
  -7  11   2     2362.78     2427.00    105.95 o 
  -5  11   2    12757.42    12743.94    431.49 o 
  -3  11   2     5115.59     5164.23    143.86 o 
  -1  11   2     4132.36     4270.94    121.73 o 
   1  11   2     8092.45     8389.36    290.46 o 
   3  11   2      813.32      885.51     70.98 o 
   5  11   2     5629.17     5387.69    293.37 o 
   7  11   2     5005.51     4764.77    221.33 o 
   9  11   2     1197.50     1129.46     73.48 o 
  11  11   2     4440.44     4425.83    211.22 o 
 -12  12   2     8351.45     8010.89    360.53 o 
 -10  12   2      814.60      756.93     58.38 o 
  -8  12   2    11870.79    11150.23    478.80 o 
  -6  12   2      114.37      163.62     27.72 o 
  -4  12   2     6112.39     5920.40    264.33 o 
  -2  12   2      486.86      539.50     26.17 o 
   0  12   2     5158.40     5529.67    308.26 o 
   2  12   2      362.48      390.56     31.49 o 
   4  12   2    11165.25    11495.84   1344.01 o 
   6  12   2      436.10      432.19     40.64 o 
   8  12   2     7289.23     6759.85    305.38 o 
  10  12   2        2.84       20.95     12.16 o 
 -11  13   2      492.56      556.93     52.85 o 
  -9  13   2     1038.75     1015.43     71.37 o 
  -7  13   2        4.95        8.11     10.14 o 
  -5  13   2     1351.67     1371.69     83.77 o 
  -3  13   2      182.86      209.69     26.38 o 
  -1  13   2      291.47      321.50     33.17 o 
   1  13   2     2053.32     2122.33    114.91 o 
   3  13   2       12.84       19.45     23.99 o 
   5  13   2      827.80      788.90     59.07 o 
   7  13   2     1092.47     1036.79     72.75 o 
   9  13   2        7.24       12.84     14.19 o 
  -8  14   2      436.70      424.00     44.70 o 
  -6  14   2     5172.25     5121.95    241.98 o 
  -4  14   2       19.00       37.84     14.19 o 
   0  14   2      339.05      344.59     35.88 o 
   2  14   2     9030.27     8785.44    388.37 o 
   4  14   2      144.82      172.44     31.11 o 
   6  14   2     4142.42     4100.36    203.22 o 
  -5  15   2     3539.34     3575.55    180.50 o 
  -3  15   2     1835.28     1903.80    109.22 o 
  -1  15   2     2093.21     2217.59    122.36 o 
   1  15   2     5294.36     5397.86    254.56 o 
   3  15   2     1493.94     1508.37     95.38 o 
 -19   1   3     4702.64     5033.47    151.27 o 
 -17   1   3      113.05      130.97     14.29 o 
 -15   1   3    13384.06    13375.79    317.87 o 
 -13   1   3       93.38      134.17     10.57 o 
 -11   1   3    29400.77    27748.79    494.98 o 
  -9   1   3     3037.76     2925.48     61.13 o 
  -7   1   3    25385.07    23580.94    828.42 o 
  -5   1   3     1297.10     1175.09     68.90 o 
  -1   1   3     1491.44     1418.04     56.58 o 
   1   1   3    14849.75    15043.55    317.01 o 
   3   1   3     9006.86     9091.86    150.19 o 
   5   1   3    16754.93    17956.78    367.07 o 
   7   1   3     5779.05     5519.60     94.65 o 
   9   1   3     8367.25     7984.39    136.44 o 
  11   1   3     3179.93     2994.61     57.62 o 
  13   1   3     3684.76     3659.68     70.50 o 
  15   1   3     2168.47     2259.45     61.88 o 
  17   1   3      914.15      930.39     70.63 o 
 -20   2   3      286.83      339.05     40.61 o 
 -18   2   3      101.87      125.21     14.26 o 
 -16   2   3      593.32      567.10     26.73 o 
 -14   2   3       21.21       30.81      4.84 o 
 -12   2   3       20.29       47.39      6.02 o 
 -10   2   3      225.49      234.16     14.45 o 
  -8   2   3     4049.16     4118.35     70.96 o 
  -6   2   3     4618.86     4554.47     92.63 o 
  -4   2   3        9.60       59.01      8.87 o 
   0   2   3    16251.76    17648.05    495.21 o 
   2   2   3    12548.48    13827.70    225.06 o 
   4   2   3     3570.25     3683.07     56.62 o 
   6   2   3      683.25      726.22     15.26 o 
   8   2   3      618.40      604.58     15.84 o 
  10   2   3      589.77      559.69     16.16 o 
  12   2   3      118.15      146.50      8.73 o 
  14   2   3      907.32      924.52     32.09 o 
  16   2   3      440.29      440.02     26.40 o 
 -19   3   3      674.86      697.53     40.21 o 
 -17   3   3     1634.08     1616.75     54.01 o 
 -15   3   3     1944.80     1920.10     49.69 o 
 -13   3   3     2202.43     2106.34     52.05 o 
 -11   3   3     3747.98     3390.58     82.63 o 
  -9   3   3     3757.11     3711.05     71.66 o 
  -7   3   3    16824.87    16390.96    324.54 o 
  -5   3   3    50712.38    51230.12   2885.85 o 
  -3   3   3     3141.55     3020.97     98.94 o 
   1   3   3    13767.14    15114.84    327.12 o 
   3   3   3    51040.88    51893.71    833.87 o 
   5   3   3     1533.32     1547.24     27.63 o 
   7   3   3    15765.01    15357.17    235.10 o 
   9   3   3      408.31      420.63     12.77 o 
  11   3   3     6525.85     6539.32    118.91 o 
  13   3   3        1.73       19.39      4.81 o 
  15   3   3     3620.42     3664.34     91.06 o 
  17   3   3       19.22       16.22      9.46 o 
 -20   4   3     1185.06     1283.41     93.86 o 
 -18   4   3     1178.06     1172.66     54.66 o 
 -16   4   3     3416.06     3444.24    108.43 o 
 -14   4   3     2766.49     2637.37     74.10 o 
 -12   4   3     5969.85     5791.05    124.21 o 
 -10   4   3     7333.23     6713.76    140.73 o 
  -8   4   3    10433.79     9897.90    191.51 o 
  -6   4   3    13813.47    13138.77    295.79 o 
  -4   4   3    11615.80    12172.53    323.38 o 
  -2   4   3    12723.08    13029.19    549.87 o 
   0   4   3    13971.43    14487.58    306.92 o 
   2   4   3     8006.12     8392.67    138.62 o 
   4   4   3     7627.74     7430.84    123.16 o 
   6   4   3     4031.55     3980.84     67.64 o 
   8   4   3     3328.41     3305.30     63.16 o 
  10   4   3     2637.36     2647.79     56.32 o 
  12   4   3      641.53      603.33     21.43 o 
  14   4   3      945.62      914.95     31.84 o 
  16   4   3      245.47      227.34     31.80 o 
 -19   5   3     6205.35     6461.62    318.05 o 
 -17   5   3       96.72      101.21     15.29 o 
 -15   5   3    18230.89    17360.25    404.90 o 
 -13   5   3      398.29      388.15     19.34 o 
 -11   5   3    38199.75    36897.99    839.67 o 
  -9   5   3     2374.61     2348.08     62.21 o 
  -7   5   3    60767.31    57389.16   1229.91 o 
  -5   5   3      475.34      468.59     15.65 o 
  -3   5   3    22404.26    22963.12    652.62 o 
  -1   5   3      101.96      126.45      5.33 o 
   1   5   3    27188.31    28283.07    498.60 o 
   3   5   3       26.55       55.68      4.77 o 
   5   5   3    24783.10    24376.94    395.58 o 
   7   5   3       14.34       30.96      3.92 o 
   9   5   3    17813.88    17398.25    344.32 o 
  11   5   3      161.40      181.10     13.65 o 
  13   5   3     8836.92     8528.71    288.26 o 
  15   5   3       55.05       77.37     14.79 o 
 -18   6   3      415.37      454.72     36.64 o 
 -16   6   3      986.22      995.42     52.63 o 
 -14   6   3     1312.80     1309.18     44.08 o 
 -12   6   3     3676.84     3665.93    101.67 o 
 -10   6   3     3073.41     3034.67     99.77 o 
  -8   6   3     1454.12     1529.16     43.57 o 
  -6   6   3     3105.02     3169.71     68.59 o 
  -4   6   3     7390.41     7852.75    200.83 o 
  -2   6   3     7258.71     7668.60    163.52 o 
   0   6   3     2332.93     2459.23     50.15 o 
   2   6   3     1601.13     1675.99     37.47 o 
   4   6   3     5808.42     5854.86    105.09 o 
   6   6   3     6040.98     5729.54    131.50 o 
   8   6   3     5567.89     5443.26    117.79 o 
  10   6   3     5514.16     5625.97    124.52 o 
  12   6   3     3561.77     3499.50    109.37 o 
  14   6   3     2361.36     2403.75     83.19 o 
 -17   7   3     3860.89     4169.98    127.16 o 
 -15   7   3      346.29      374.12     23.99 o 
 -13   7   3     6155.83     6420.26    180.67 o 
 -11   7   3     1218.63     1191.74     44.23 o 
  -9   7   3    15323.57    15218.77    393.64 o 
  -7   7   3       65.59      110.70     16.69 o 
  -5   7   3    20582.71    20894.66    494.37 o 
  -3   7   3      753.55      758.12     24.32 o 
  -1   7   3    28974.09    30041.88    507.67 o 
   1   7   3      467.63      518.73     14.56 o 
   3   7   3    28542.30    28456.95    656.48 o 
   5   7   3       13.81       33.48      5.45 o 
   7   7   3    17171.61    17368.58    437.22 o 
   9   7   3        0.26       17.87      7.20 o 
  11   7   3     8637.97     8915.30    229.42 o 
  13   7   3       20.99       47.30     16.22 o 
  15   7   3     5206.17     5260.55    262.75 o 
 -18   8   3     2591.96     2738.09    159.69 o 
 -16   8   3     2600.01     2748.35    104.46 o 
 -14   8   3     3809.05     3660.54    243.86 o 
 -12   8   3     4993.05     4858.24    161.33 o 
 -10   8   3     5714.25     5428.44    152.37 o 
  -8   8   3     6835.30     6815.45    183.69 o 
  -6   8   3     9665.02     9380.02    294.45 o 
  -4   8   3    12338.78    12187.25    247.45 o 
  -2   8   3    13187.15    13555.61    346.28 o 
   0   8   3    10997.06    11484.30    382.78 o 
   2   8   3     8475.12     8160.39    318.35 o 
   4   8   3     6473.31     6286.56    135.27 o 
   6   8   3     3476.95     3340.24     84.21 o 
   8   8   3     1680.28     1714.99     49.46 o 
  10   8   3      835.83      851.16     34.68 o 
  12   8   3     1060.73     1160.88     56.22 o 
  14   8   3      669.62      770.44     63.07 o 
 -17   9   3      127.89      159.05     20.30 o 
 -15   9   3     6426.61     6568.66    217.02 o 
 -13   9   3      415.59      468.55     38.27 o 
 -11   9   3    10144.72     9880.91    356.14 o 
  -9   9   3       64.85       86.49     11.59 o 
  -7   9   3    15142.11    14686.71    380.07 o 
  -5   9   3       37.43       78.69     11.59 o 
  -3   9   3    30568.76    31067.58    787.56 o 
  -1   9   3      282.17      308.66     16.45 o 
   1   9   3    23152.64    23473.58    766.50 o 
   3   9   3      467.71      449.82     21.94 o 
   5   9   3    12623.64    12628.00    396.68 o 
   7   9   3       17.75       23.50      8.32 o 
   9   9   3     6664.80     6583.21    173.89 o 
  11   9   3       43.49       62.58     10.93 o 
  13   9   3     2963.92     3136.25    168.28 o 
 -16  10   3       40.99       53.99     19.94 o 
 -14  10   3      153.71      167.20     21.28 o 
 -12  10   3       51.99       57.07     12.40 o 
 -10  10   3      190.99      191.61     18.67 o 
  -8  10   3      797.97      763.91     32.90 o 
  -6  10   3      704.51      710.80     42.09 o 
  -4  10   3      256.76      292.52     19.38 o 
  -2  10   3      524.41      591.23     33.60 o 
   0  10   3     1507.85     1635.71     70.96 o 
   2  10   3     2388.12     2569.68    102.05 o 
   4  10   3     1432.46     1449.95     76.39 o 
   6  10   3     1595.62     1464.99     72.69 o 
   8  10   3     1462.54     1376.17     76.35 o 
  10  10   3      941.85      921.41     45.83 o 
  12  10   3     1090.40     1140.74     53.04 o 
 -15  11   3      687.78      699.43     41.47 o 
 -13  11   3     4045.03     3939.48    139.25 o 
 -11  11   3     1060.24      985.86     68.67 o 
  -9  11   3     5354.67     5425.26    200.72 o 
  -7  11   3     1065.73     1037.84     53.72 o 
  -5  11   3     7082.79     7256.06    230.02 o 
  -3  11   3       18.17       45.96     11.00 o 
  -1  11   3     6274.41     6493.68    229.61 o 
   1  11   3       65.92      118.66     17.76 o 
   3  11   3     5786.99     5756.63    209.25 o 
   5  11   3      157.55      134.32     19.64 o 
   7  11   3     5294.15     4932.61    229.25 o 
   9  11   3      680.89      733.26     54.94 o 
  11  11   3     4066.37     3954.95    192.08 o 
 -12  12   3     1031.83      990.20     72.04 o 
 -10  12   3     1443.38     1341.56     85.17 o 
  -8  12   3     1929.79     1875.40    105.25 o 
  -6  12   3     1710.68     1780.59     99.00 o 
  -4  12   3     1313.77     1417.82     51.65 o 
  -2  12   3     1188.40     1242.60     60.38 o 
   0  12   3      965.30     1073.89     62.54 o 
   2  12   3      793.77      855.53     48.04 o 
   4  12   3      350.48      405.53     32.01 o 
   6  12   3      323.93      326.97     35.20 o 
   8  12   3      325.20      320.18     35.20 o 
  10  12   3      117.01      120.35     25.02 o 
 -11  13   3     1888.37     1874.99    112.66 o 
  -9  13   3      366.55      397.45     40.62 o 
  -7  13   3     2648.02     2602.22    136.53 o 
  -5  13   3     1531.09     1509.48     89.31 o 
  -3  13   3     1865.87     1953.13     74.64 o 
  -1  13   3     3015.01     3279.21    184.33 o 
   1  13   3     2236.11     2285.21     98.23 o 
   3  13   3     1704.15     1602.70     93.15 o 
   5  13   3     2352.14     2150.88    119.15 o 
   7  13   3      598.99      601.34     52.20 o 
  -8  14   3      384.18      333.14     39.27 o 
  -6  14   3      300.67      282.23     33.16 o 
  -4  14   3      259.78      318.04     33.83 o 
  -2  14   3      160.23      232.64     29.08 o 
   0  14   3      294.55      345.85     37.22 o 
   2  14   3      197.22      281.39     33.82 o 
   4  14   3       31.73       39.20     18.25 o 
   6  14   3        1.32       25.68     18.92 o 
  -5  15   3      993.25     1093.85     75.41 o 
  -1  15   3     1413.38     1454.64     91.26 o 
   1  15   3     1356.74     1341.14     87.82 o 
 -20   0   4     9736.96    10221.51    366.02 o 
 -18   0   4      122.79      179.85     24.98 o 
 -16   0   4    18367.07    16992.25    948.17 o 
 -14   0   4      411.25      430.97     20.05 o 
 -12   0   4    16475.53    15957.74    409.58 o 
 -10   0   4     9465.14     9281.33    241.11 o 
  -8   0   4    49222.36    44695.52   2672.66 o 
  -6   0   4       30.42       81.24      6.56 o 
  -4   0   4    60296.23    49623.42   1984.99 o 
  -2   0   4       69.81      144.80     12.86 o 
   0   0   4    78109.10    81449.15   3475.59 o 
   2   0   4     7153.81     7131.19    167.75 o 
   4   0   4    82652.27   101701.95   5955.55 o 
   6   0   4    14066.97    14664.92    368.10 o 
   8   0   4    52288.82    51246.60   2870.46 o 
  10   0   4       33.52       38.31      6.88 o 
  12   0   4    26520.14    26276.90    615.97 o 
  14   0   4       13.62       21.61      5.65 o 
  16   0   4     6505.02     6669.82    319.91 o 
 -21   1   4     1072.55     1101.25     57.88 o 
 -19   1   4      414.99      433.14     24.30 o 
 -17   1   4     5541.65     5556.69    208.29 o 
 -15   1   4     1406.14     1351.64     49.82 o 
 -13   1   4    10899.65    10763.30    198.47 o 
 -11   1   4    11425.72    10783.13    210.98 o 
  -9   1   4      209.65      222.75      8.72 o 
  -7   1   4    26086.93    23989.83    652.77 o 
  -5   1   4     6785.88     6358.74    138.32 o 
  -3   1   4     6998.28     6667.28    157.91 o 
  -1   1   4    36076.91    39298.32    980.26 o 
   1   1   4     4656.86     5273.31     95.73 o 
   3   1   4    21008.89    22166.54    334.46 o 
   5   1   4    10121.27    10018.36    176.75 o 
   7   1   4      530.60      552.04     14.93 o 
   9   1   4    14846.00    14369.52    260.84 o 
  11   1   4     1221.26     1142.51     34.42 o 
  13   1   4     1521.01     1473.77     34.78 o 
  15   1   4     1756.66     1808.87     52.73 o 
 -20   2   4      464.26      539.57     41.67 o 
 -18   2   4     3302.82     3320.60     96.06 o 
 -16   2   4       86.88       95.95     11.98 o 
 -14   2   4    15421.25    15012.56    307.07 o 
 -12   2   4     4502.65     4485.41     79.78 o 
 -10   2   4    41607.51    40180.71   1190.17 o 
  -8   2   4     2543.85     2466.34     55.61 o 
  -6   2   4    46958.40    45917.27    959.69 o 
  -4   2   4       69.02      113.14      5.74 o 
  -2   2   4    53625.70    59159.13   1683.03 o 
   0   2   4     3933.70     4280.86     92.90 o 
   2   2   4    40076.54    43505.98    873.56 o 
   4   2   4    15955.05    15918.40    242.57 o 
   6   2   4    16057.51    15376.93    247.95 o 
   8   2   4     2863.97     2724.90     52.25 o 
  10   2   4     1875.49     1771.09     49.18 o 
  12   2   4       18.93       29.39      6.10 o 
  14   2   4     1628.90     1578.27     47.32 o 
  16   2   4      127.54      132.51     18.57 o 
 -19   3   4      469.55      514.50     32.98 o 
 -17   3   4     4000.45     4026.93    110.43 o 
 -15   3   4       14.59       24.34      5.06 o 
 -13   3   4     2220.01     2287.33     56.35 o 
 -11   3   4     5967.40     5701.88    115.96 o 
  -9   3   4     2679.01     2659.34     53.63 o 
  -7   3   4    33358.89    32331.57    722.01 o 
  -5   3   4    11101.92    11523.91    287.74 o 
  -3   3   4    15304.64    15677.78    416.88 o 
  -1   3   4    39282.26    42879.92   1201.30 o 
   1   3   4     1575.87     1479.58     30.58 o 
   3   3   4    15777.42    16004.95    243.39 o 
   5   3   4    11082.69    11257.11    181.78 o 
   7   3   4      736.43      739.04     16.38 o 
   9   3   4     7190.76     6961.74    121.24 o 
  11   3   4      638.11      655.51     19.01 o 
  13   3   4     1948.32     2019.64     51.89 o 
  15   3   4     3187.12     3333.15    187.31 o 
 -20   4   4     4444.06     4599.53    241.64 o 
 -18   4   4     1227.90     1169.26    104.57 o 
 -16   4   4     6251.87     5931.44    240.53 o 
 -14   4   4      597.70      614.77     34.72 o 
 -12   4   4     8734.75     8220.73    172.03 o 
 -10   4   4       53.18       54.85      6.00 o 
  -8   4   4    25741.37    24210.03    516.41 o 
  -6   4   4     3965.61     3924.75    127.66 o 
  -4   4   4   101194.14   104035.93   2806.78 o 
  -2   4   4     3849.52     4068.43     82.19 o 
   0   4   4    65123.21    72274.64   2626.97 o 
   2   4   4     3038.04     3283.66     61.98 o 
   4   4   4    13899.27    14122.45    215.96 o 
   6   4   4     1145.32     1262.40     25.46 o 
   8   4   4    18520.50    18754.24    324.96 o 
  10   4   4      103.87      123.04      9.63 o 
  12   4   4    16811.42    17232.50    429.80 o 
  14   4   4      435.32      448.25     26.84 o 
  16   4   4     4100.34     4153.27    216.96 o 
 -19   5   4      385.47      439.59     37.10 o 
 -17   5   4     1969.25     1957.36     61.63 o 
 -15   5   4      161.97      206.44     15.93 o 
 -13   5   4      616.92      557.43     24.33 o 
 -11   5   4     1582.09     1585.18     56.78 o 
  -9   5   4        1.26       17.51      6.81 o 
  -7   5   4     5166.81     4884.94    121.22 o 
  -5   5   4      126.34      158.70      8.97 o 
  -3   5   4       22.15       25.03      7.77 o 
  -1   5   4     5051.11     5286.92    119.03 o 
   1   5   4     3033.32     3142.96     63.71 o 
   3   5   4      841.45      950.96     20.22 o 
   5   5   4      789.95      760.07     17.81 o 
   7   5   4      204.47      232.16      9.56 o 
   9   5   4      798.34      814.40     23.10 o 
  11   5   4      225.40      299.84     20.73 o 
  13   5   4        1.03       13.20      5.49 o 
  15   5   4      660.00      687.58     41.96 o 
 -18   6   4     1337.53     1382.44     74.38 o 
 -16   6   4     2261.55     2297.49    100.16 o 
 -14   6   4     8047.36     7944.97    218.69 o 
 -12   6   4     9445.47     9281.50    221.97 o 
 -10   6   4     8852.92     8619.48    204.72 o 
  -8   6   4     2811.16     2826.37     70.16 o 
  -6   6   4     1534.45     1533.02     47.37 o 
  -4   6   4       50.88       86.01     10.54 o 
  -2   6   4      293.82      373.09     11.66 o 
   0   6   4     8484.57     8694.33    178.71 o 
   2   6   4    13703.26    13747.44    245.56 o 
   4   6   4    23233.51    23166.14    397.63 o 
   6   6   4     9257.81     9471.18    178.47 o 
   8   6   4    11356.05    11403.18    213.85 o 
  10   6   4      998.44     1013.25     31.09 o 
  12   6   4      971.98      937.16     41.27 o 
  14   6   4      226.17      261.26     23.65 o 
 -19   7   4       86.18      135.87     30.42 o 
 -17   7   4       62.77       58.88     10.24 o 
 -15   7   4      360.58      392.85     25.04 o 
 -13   7   4      939.59      955.77     50.78 o 
 -11   7   4      662.57      678.28     30.65 o 
  -9   7   4      683.07      678.82     29.13 o 
  -7   7   4     1933.38     2096.81     54.10 o 
  -5   7   4       15.40      111.50     16.89 o 
  -3   7   4       87.53      142.36     12.35 o 
  -1   7   4     5392.94     5670.53    148.23 o 
   1   7   4       54.45       83.43      7.06 o 
   3   7   4     2675.06     2728.75     63.45 o 
   5   7   4      868.14      889.50     27.16 o 
   7   7   4       57.70       99.73     11.41 o 
   9   7   4     2877.66     2974.99     78.03 o 
  11   7   4      166.23      182.91     21.98 o 
  13   7   4        0.85       21.95     24.32 o 
 -18   8   4     1212.71     1424.59     65.96 o 
 -16   8   4     1065.88     1163.76     50.11 o 
 -14   8   4      994.22      996.04     48.67 o 
 -12   8   4      151.70      136.36     15.73 o 
 -10   8   4     1530.96     1484.76     52.70 o 
  -8   8   4     5805.96     5627.85    130.73 o 
  -6   8   4    21009.03    20803.25    448.93 o 
  -4   8   4    13012.06    12503.31    389.25 o 
  -2   8   4    22719.99    23237.90    664.93 o 
   0   8   4     5787.03     6035.20    148.08 o 
   2   8   4     1952.47     1928.69     54.48 o 
   4   8   4     1924.53     1895.16     47.48 o 
   6   8   4      131.56      151.65     10.89 o 
   8   8   4     2252.82     2291.77     63.60 o 
  10   8   4     2636.27     2656.83     80.36 o 
  12   8   4     3016.19     2940.77    113.21 o 
 -17   9   4        1.12       19.84      7.79 o 
 -15   9   4      784.35      804.37     39.17 o 
 -13   9   4       29.99       40.07      9.84 o 
 -11   9   4      785.55      799.81     35.66 o 
  -9   9   4     6598.46     6445.95    177.55 o 
  -7   9   4      418.61      458.72     17.66 o 
  -5   9   4     5236.27     5116.07    110.98 o 
  -3   9   4     5879.75     5894.17    158.19 o 
  -1   9   4     1195.95     1267.68     57.51 o 
   1   9   4     7968.66     7842.10    271.05 o 
   3   9   4     1267.63     1230.85     39.15 o 
   5   9   4     2731.22     2663.17     75.13 o 
   7   9   4     5535.38     5443.58    131.87 o 
   9   9   4      221.46      277.11     17.86 o 
  11   9   4     1141.51     1218.93     45.99 o 
 -16  10   4     4565.69     4919.49    171.59 o 
 -14  10   4      320.10      335.92     26.80 o 
 -12  10   4    11266.36    10531.66    327.58 o 
 -10  10   4     1498.70     1441.41     60.28 o 
  -8  10   4     8921.81     8733.26    238.29 o 
  -6  10   4        9.15       23.14     13.42 o 
  -4  10   4     3234.90     3217.56     94.90 o 
  -2  10   4       12.31        3.83     11.15 o 
   0  10   4     8923.71     8846.35    369.27 o 
   2  10   4      502.40      540.54     34.74 o 
   4  10   4    19498.98    18857.10    500.04 o 
   6  10   4      624.79      612.91     33.08 o 
   8  10   4     7447.72     6842.09    221.53 o 
  10  10   4       97.84       94.37     14.73 o 
 -15  11   4     2198.89     2260.56     92.36 o 
 -13  11   4     1064.78     1085.48     79.88 o 
 -11  11   4      664.29      669.57     80.38 o 
  -9  11   4     2087.74     2039.89     89.83 o 
  -7  11   4      277.55      291.75     25.04 o 
  -5  11   4      528.61      538.80     26.18 o 
  -3  11   4      430.72      435.91     23.10 o 
  -1  11   4      156.55      184.90     21.59 o 
   1  11   4     2042.36     2110.44     90.36 o 
   3  11   4        3.50        8.87      7.87 o 
   5  11   4       73.10       81.49     15.21 o 
   7  11   4     1714.16     1769.21     71.90 o 
   9  11   4       14.28       49.53     15.88 o 
 -14  12   4     2174.76     2284.62    131.29 o 
 -12  12   4      102.88      102.08     24.34 o 
 -10  12   4     3833.29     3554.15    177.50 o 
  -8  12   4      116.84      145.11     21.12 o 
  -6  12   4     9678.46     9298.58    401.64 o 
  -4  12   4      514.30      509.47     26.13 o 
  -2  12   4    11699.70    11587.22    395.84 o 
   0  12   4       62.99       62.15     14.24 o 
   2  12   4     5478.32     5639.04    267.63 o 
   4  12   4      327.57      395.36     31.81 o 
   6  12   4     5092.76     4628.27    219.04 o 
   8  12   4      144.65      178.52     29.75 o 
 -11  13   4      735.48      725.95     61.06 o 
  -9  13   4     3990.44     3928.92    193.47 o 
  -7  13   4     1185.96     1231.40     78.92 o 
  -5  13   4     6025.03     6106.58    172.99 o 
  -3  13   4     5645.70     5460.35    435.58 o 
  -1  13   4     2069.72     2260.04    166.54 o 
   1  13   4     8397.91     8307.36    296.81 o 
   3  13   4     2605.02     2530.00    135.11 o 
   5  13   4     1779.49     1790.86    105.10 o 
   7  13   4     3563.01     3347.30    170.88 o 
  -8  14   4     5677.94     5480.33    257.88 o 
  -6  14   4        1.54       17.57     10.13 o 
  -4  14   4     4388.59     4369.61    209.13 o 
  -2  14   4      101.70      162.93     28.39 o 
   0  14   4     5863.00     5766.99    268.04 o 
   2  14   4      338.21      366.23     39.94 o 
   4  14   4     5546.48     5379.06    254.89 o 
  -5  15   4      967.23      999.26     70.65 o 
  -1  15   4        4.11       14.19     16.22 o 
   1  15   4     1193.55     1241.27     84.34 o 
 -21   1   5     1074.50     1247.54     62.96 o 
 -19   1   5     3167.14     3260.01     95.90 o 
 -17   1   5     1285.13     1308.82     47.21 o 
 -15   1   5     6025.75     5873.08    114.33 o 
 -13   1   5     1275.95     1292.27     28.44 o 
 -11   1   5    11736.14    11350.00    190.71 o 
  -9   1   5     3007.68     3095.96     67.57 o 
  -7   1   5    21047.95    20080.27    415.52 o 
  -5   1   5     2429.46     2225.38     50.37 o 
  -3   1   5    29186.49    29968.71    588.22 o 
  -1   1   5    30140.21    32414.59    498.51 o 
   1   1   5    14880.39    15481.06    251.11 o 
   3   1   5    12631.63    12757.62    195.11 o 
   5   1   5    11579.01    11556.53    209.40 o 
   7   1   5     9551.18     9164.87    155.51 o 
   9   1   5     1807.55     1816.43     41.59 o 
  11   1   5     4259.19     4511.69    134.75 o 
  13   1   5      718.33      802.68     24.63 o 
  15   1   5     1719.77     1741.35     62.35 o 
 -20   2   5      577.41      628.57     37.93 o 
 -18   2   5      644.12      671.70     31.23 o 
 -16   2   5      741.76      750.87     26.31 o 
 -14   2   5      583.82      544.43     18.37 o 
 -12   2   5     2712.71     2709.95     54.91 o 
 -10   2   5     2188.32     2123.17     44.16 o 
  -8   2   5     5310.29     5108.99    105.79 o 
  -6   2   5    14843.94    14921.78    282.35 o 
  -4   2   5    16076.15    16601.35    335.06 o 
  -2   2   5     1354.22     1352.41     25.38 o 
   2   2   5      619.30      673.68     14.92 o 
   4   2   5     4870.64     4881.26     92.83 o 
   6   2   5     1176.10     1146.00     29.34 o 
   8   2   5      750.97      758.17     19.71 o 
  10   2   5      455.27      476.90     19.51 o 
  12   2   5      496.90      541.33     21.77 o 
  14   2   5      386.66      413.33     24.11 o 
 -21   3   5        2.92        6.08      8.78 o 
 -19   3   5     4067.90     3813.94    131.70 o 
 -17   3   5        6.95       16.26      5.74 o 
 -15   3   5    16639.71    16121.18    577.46 o 
 -13   3   5        3.63       31.62     11.37 o 
 -11   3   5    47285.22    44701.07    794.97 o 
  -9   3   5      267.32      318.77     10.60 o 
  -7   3   5    85573.45    80290.01   1676.68 o 
  -5   3   5      593.20      700.11     17.74 o 
  -3   3   5    57546.63    58526.45   1178.06 o 
  -1   3   5     1516.11     1800.96     49.10 o 
   1   3   5    27023.99    27498.23    456.77 o 
   3   3   5      390.72      435.12     11.24 o 
   5   3   5     7150.81     7416.65    121.95 o 
   7   3   5      205.88      215.93     10.17 o 
   9   3   5     9729.18     9808.58    188.08 o 
  11   3   5      375.04      390.42     16.89 o 
  13   3   5     5795.45     5634.39    196.95 o 
  15   3   5      305.53      320.19     20.79 o 
 -20   4   5      370.23      367.12     33.18 o 
 -18   4   5      352.51      326.25     25.19 o 
 -16   4   5      905.74      896.34     34.72 o 
 -14   4   5      743.51      699.78     31.58 o 
 -12   4   5     2390.33     2310.96     49.75 o 
 -10   4   5     1485.89     1428.26     32.94 o 
  -8   4   5     2061.72     1987.28     45.36 o 
  -6   4   5     3110.15     3128.85     84.16 o 
  -4   4   5     4048.13     4201.73    109.36 o 
  -2   4   5     4397.49     4639.34    106.36 o 
   0   4   5     4444.48     4506.66     79.35 o 
   2   4   5     2563.74     2854.54     50.28 o 
   4   4   5     4735.42     4844.61     81.65 o 
   6   4   5     2064.76     2032.11     38.27 o 
   8   4   5     2462.79     2357.88     54.21 o 
  10   4   5     1424.42     1431.69     41.54 o 
  12   4   5     1221.97     1316.48     46.24 o 
  14   4   5     1151.24     1136.05     45.73 o 
 -19   5   5       66.38       66.42     14.04 o 
 -17   5   5     6559.52     6925.54    175.50 o 
 -15   5   5      610.15      623.36     27.68 o 
 -13   5   5     5898.98     5700.47    143.64 o 
 -11   5   5     2015.59     1884.86     47.20 o 
  -9   5   5     4959.61     4839.75    116.82 o 
  -7   5   5     2727.26     2734.45     64.32 o 
  -5   5   5    16199.75    17474.56    416.85 o 
  -3   5   5     2533.27     2529.67     48.25 o 
  -1   5   5    26703.60    28873.52    521.63 o 
   1   5   5     1407.36     1480.26     40.60 o 
   3   5   5    42603.04    43912.90    944.95 o 
   5   5   5       35.61       56.96      5.57 o 
   7   5   5    17957.23    17848.41    328.57 o 
   9   5   5      182.84      204.37     11.93 o 
  11   5   5     6267.49     6066.14    137.72 o 
  13   5   5       23.63       38.45      9.73 o 
 -20   6   5     1551.73     1609.00    111.76 o 
 -18   6   5     2576.79     2659.76    112.98 o 
 -16   6   5     5313.88     5272.36    155.52 o 
 -14   6   5     5843.17     5603.79    161.26 o 
 -12   6   5     7328.69     7051.27    193.80 o 
 -10   6   5     8505.80     8070.15    189.01 o 
  -8   6   5     8863.80     8911.77    317.48 o 
  -6   6   5     7203.42     7377.70    219.81 o 
  -4   6   5     7617.23     7696.06    151.10 o 
  -2   6   5    17702.81    19100.47    506.24 o 
   0   6   5    23695.20    24346.82    494.02 o 
   2   6   5    11744.52    11995.75    229.87 o 
   4   6   5     6970.92     6787.92    133.60 o 
   6   6   5     4310.56     4526.60     90.50 o 
   8   6   5     4246.00     4278.94     87.05 o 
  10   6   5     1941.78     2063.78     83.59 o 
  12   6   5     1030.87     1024.00     57.44 o 
  14   6   5      752.34      817.49     47.24 o 
 -19   7   5     6173.37     6247.82    312.32 o 
 -17   7   5       68.52       73.06     12.11 o 
 -15   7   5    10542.47    10436.86    327.30 o 
 -13   7   5      751.24      757.08     34.95 o 
 -11   7   5    22194.07    21536.78    555.83 o 
  -9   7   5      856.12      838.66     28.53 o 
  -7   7   5    36298.01    35134.49    867.36 o 
  -5   7   5     2061.12     1989.44     60.93 o 
  -3   7   5    42861.00    44139.83    834.46 o 
  -1   7   5       37.66       56.88      6.43 o 
   1   7   5    23815.97    24980.49    509.74 o 
   3   7   5       42.87       60.54      6.41 o 
   5   7   5    18647.86    18010.53    400.98 o 
   7   7   5        5.50       13.80      6.14 o 
   9   7   5     8142.89     8339.86    194.49 o 
  11   7   5        0.27       -0.82      3.86 o 
  13   7   5     4661.02     4881.37    251.62 o 
 -18   8   5      332.32      366.22     37.91 o 
 -16   8   5      454.77      468.77     28.87 o 
 -14   8   5      451.70      471.48     28.03 o 
 -12   8   5      464.32      495.19     28.32 o 
 -10   8   5     1680.29     1721.99     59.11 o 
  -8   8   5     2057.63     2065.35     55.58 o 
  -6   8   5     2805.42     2906.86     77.18 o 
  -4   8   5     1834.75     1875.30     48.67 o 
  -2   8   5     1760.18     1839.33    118.86 o 
   0   8   5     2017.96     1952.82     54.51 o 
   2   8   5     1695.00     1766.15     51.29 o 
   4   8   5     1237.12     1223.07     39.79 o 
   6   8   5     1662.04     1608.07     64.80 o 
   8   8   5     1660.93     1609.73     48.53 o 
  10   8   5     1944.10     1900.00     68.78 o 
  12   8   5     1377.34     1379.86     65.71 o 
 -17   9   5     2701.14     3123.27    121.38 o 
 -15   9   5      305.65      338.56     23.90 o 
 -13   9   5     7917.51     7741.95    216.69 o 
 -11   9   5     1039.56     1044.39     42.52 o 
  -9   9   5    12606.74    12614.14    333.65 o 
  -7   9   5     1293.03     1234.39     35.16 o 
  -5   9   5    12113.48    12346.96    322.38 o 
  -3   9   5      170.49      177.14     16.88 o 
  -1   9   5    12563.03    12769.51    427.44 o 
   1   9   5        1.31       28.51     12.45 o 
   3   9   5     7170.82     6955.41    172.67 o 
   5   9   5        6.13       37.67      8.78 o 
   7   9   5     7447.75     7577.01    253.35 o 
   9   9   5        0.10       17.20     10.42 o 
  11   9   5     5391.17     5454.78    449.26 o 
 -16  10   5     1617.35     1729.54     84.88 o 
 -14  10   5     2493.36     2334.00     94.68 o 
 -12  10   5     2922.27     2777.88    103.27 o 
 -10  10   5     4679.78     4538.37    132.44 o 
  -8  10   5     4556.07     4610.73    133.64 o 
  -6  10   5     6972.95     6904.24    169.74 o 
  -4  10   5     6917.59     6856.71    186.69 o 
  -2  10   5     3669.13     3880.32    146.05 o 
   0  10   5     2756.79     2784.62    110.66 o 
   2  10   5     3270.43     3422.39    392.98 o 
   4  10   5     3043.98     2918.48     91.92 o 
   6  10   5     2454.37     2392.83     89.60 o 
   8  10   5      815.70      813.11     41.69 o 
  10  10   5      885.16      871.83     44.66 o 
 -15  11   5     3638.59     3282.84    225.76 o 
 -13  11   5        3.13       10.47      7.17 o 
 -11  11   5     4374.81     4251.64    215.54 o 
  -9  11   5       72.20       99.79     17.63 o 
  -7  11   5     6513.46     6536.35    183.91 o 
  -5  11   5      272.63      294.45     34.52 o 
  -3  11   5     7904.29     8021.37    280.76 o 
  -1  11   5      437.82      494.87     33.66 o 
   1  11   5     9644.13     9329.35    325.46 o 
   3  11   5     1348.77     1378.12     67.29 o 
   5  11   5     4978.59     4660.53    176.56 o 
   7  11   5      538.62      581.07     34.02 o 
   9  11   5     3265.11     3098.60    113.46 o 
 -14  12   5        1.31        8.11     18.92 o 
 -12  12   5        1.47       18.92     13.51 o 
 -10  12   5        1.98       31.51     39.53 o 
  -8  12   5      144.69      170.24     21.08 o 
  -6  12   5       32.41       50.08      8.81 o 
  -4  12   5        0.98       13.38      7.12 o 
  -2  12   5        1.72       20.52     29.39 o 
   0  12   5        6.14       18.04     11.49 o 
   2  12   5       28.57       37.56     11.99 o 
   4  12   5       56.62       50.69     17.57 o 
   6  12   5      251.20      255.09     30.45 o 
   8  12   5       31.08       88.53     21.62 o 
 -11  13   5     1410.28     1344.32     89.21 o 
  -9  13   5     1883.04     1880.08    108.58 o 
  -7  13   5     1700.28     1650.40     78.60 o 
  -5  13   5     2415.88     2456.99     81.10 o 
  -3  13   5     1319.40     1434.55     70.76 o 
  -1  13   5     2595.55     2645.52    112.24 o 
   1  13   5      529.72      518.47     46.76 o 
   3  13   5     3402.30     3446.48    174.25 o 
   5  13   5      333.38      345.91     38.59 o 
  -8  14   5       73.41       50.02     19.60 o 
  -6  14   5       98.70      128.45     25.01 o 
  -4  14   5      112.41      192.69     31.10 o 
  -2  14   5      280.07      324.16     37.22 o 
   0  14   5      512.06      543.46     49.47 o 
   2  14   5      127.88      144.02     30.43 o 
   4  14   5       50.67       64.88     22.98 o 
  -3  15   5      591.06      619.59     54.23 o 
 -20   0   6      781.53      789.74     50.87 o 
 -18   0   6     9704.40    10166.43    275.95 o 
 -16   0   6       31.85       61.98      8.20 o 
 -14   0   6    22660.70    23180.27    505.16 o 
 -12   0   6     3363.63     3386.23     82.21 o 
 -10   0   6    10313.94    10325.35    264.79 o 
  -8   0   6      151.49      187.70     18.08 o 
  -6   0   6    50332.91    51161.96   2698.51 o 
  -4   0   6      186.43      235.94     20.32 o 
  -2   0   6    76864.30    92536.45   3014.88 o 
   0   0   6     8705.48     9176.93    203.66 o 
   2   0   6    76139.70    78779.33   2019.40 o 
   4   0   6     8232.34     8228.65    222.07 o 
   6   0   6    11884.12    11786.34    315.68 o 
   8   0   6       86.11      101.02     10.70 o 
  10   0   6      567.15      551.77     28.29 o 
  12   0   6       95.03      119.85     14.28 o 
  14   0   6      999.46     1056.56     65.91 o 
 -21   1   6     2070.62     2270.25     96.84 o 
 -19   1   6      337.20      365.60     19.60 o 
 -17   1   6     5934.52     6175.44    137.98 o 
 -15   1   6      642.55      659.90     18.71 o 
 -13   1   6     3098.57     3098.31     61.91 o 
 -11   1   6    18750.78    18297.40    317.76 o 
  -9   1   6     1975.61     1945.31     41.13 o 
  -7   1   6    11421.44    11077.29    212.69 o 
  -5   1   6    13590.50    12912.87    263.65 o 
  -3   1   6     8253.63     8343.53    136.18 o 
  -1   1   6    49813.58    53345.93    950.59 o 
   1   1   6     6619.15     7092.72    121.63 o 
   3   1   6     8854.00     8941.88    263.54 o 
   5   1   6    13984.66    13799.94    243.02 o 
   7   1   6      405.48      426.54     14.84 o 
   9   1   6     4885.59     4812.38     93.21 o 
  11   1   6     1962.37     1963.61     45.58 o 
  13   1   6     1075.87     1126.44     33.29 o 
 -20   2   6     5112.20     5282.89    142.87 o 
 -18   2   6      329.27      320.01     20.37 o 
 -16   2   6     7848.09     7816.53    168.67 o 
 -14   2   6      590.83      618.34     18.31 o 
 -12   2   6    20022.03    18839.32    328.75 o 
 -10   2   6       28.11       38.66      6.05 o 
  -8   2   6    68701.38    64913.76   1207.18 o 
  -6   2   6     1626.07     1639.34     36.81 o 
  -4   2   6    67809.03    68401.74   1763.14 o 
  -2   2   6      195.81      240.23      6.48 o 
   0   2   6    24670.82    27067.71    737.43 o 
   2   2   6     7067.88     7190.66    142.10 o 
   4   2   6    20661.44    20824.30    349.20 o 
   6   2   6     1155.64     1217.90     30.76 o 
   8   2   6    31511.35    32357.01    596.00 o 
  10   2   6       19.22       21.11      4.18 o 
  12   2   6    18123.81    18489.46    350.68 o 
  14   2   6       49.75       52.84     11.50 o 
 -21   3   6     1089.69     1168.63     60.21 o 
 -19   3   6      119.05      157.89     18.22 o 
 -17   3   6     4890.84     4706.04    123.46 o 
 -15   3   6     2035.03     1959.74     48.82 o 
 -13   3   6     2547.35     2441.91     55.94 o 
 -11   3   6     9509.03     9070.97    185.02 o 
  -9   3   6      485.00      456.50     16.67 o 
  -7   3   6    16378.79    15883.94    301.14 o 
  -5   3   6    11437.82    11099.34    206.22 o 
  -3   3   6       49.73      104.38      6.95 o 
  -1   3   6     8140.33     8395.15    182.34 o 
   1   3   6       67.61       96.28      6.75 o 
   3   3   6     1189.64     1252.96     25.49 o 
   5   3   6     6523.76     6516.52    108.79 o 
   7   3   6      140.02      169.61      9.65 o 
   9   3   6     3622.91     3660.19     83.88 o 
  11   3   6      837.48      812.06     26.97 o 
  13   3   6       28.08       43.50      7.42 o 
 -20   4   6       78.10       60.06     16.90 o 
 -18   4   6     6079.97     6077.85    155.77 o 
 -16   4   6     2569.48     2367.23    203.60 o 
 -14   4   6    16582.66    15658.81    362.18 o 
 -12   4   6     2528.86     2523.45     54.14 o 
 -10   4   6    24696.09    23679.87    466.13 o 
  -8   4   6      417.91      409.14     33.55 o 
  -6   4   6     2296.97     2395.76     51.30 o 
  -4   4   6      264.66      271.88     12.43 o 
  -2   4   6    18761.03    19318.24    515.88 o 
   0   4   6     7009.30     7264.79    126.53 o 
   2   4   6    23620.85    24506.04    408.79 o 
   4   4   6     8584.12     8984.31    147.93 o 
   6   4   6     7730.69     7716.48    128.68 o 
   8   4   6     1888.95     1802.20     44.73 o 
  10   4   6      803.93      773.84     30.51 o 
  12   4   6      221.55      249.73     18.73 o 
  14   4   6     1393.72     1429.68     67.88 o 
 -19   5   6       45.48       61.93     10.04 o 
 -17   5   6     1232.73     1234.26     50.66 o 
 -15   5   6      316.70      335.66     19.75 o 
 -13   5   6       63.13       76.73      8.41 o 
 -11   5   6     2674.99     2586.95     61.59 o 
  -9   5   6       99.58       99.88     11.24 o 
  -7   5   6     7898.05     8112.30    200.27 o 
  -5   5   6     6964.37     7260.21    154.13 o 
  -3   5   6        1.87       17.57      5.95 o 
  -1   5   6     9006.02     9265.36    184.83 o 
   1   5   6     1290.11     1305.44     27.67 o 
   3   5   6     1878.53     1931.87     40.33 o 
   5   5   6     6102.32     6180.31    126.86 o 
   7   5   6      198.88      207.82     10.17 o 
   9   5   6     3287.00     3247.22     79.26 o 
  11   5   6     1425.54     1484.27     44.56 o 
  13   5   6        0.79       16.52     12.50 o 
 -18   6   6      879.93      909.65     71.15 o 
 -16   6   6      783.56      902.51     57.03 o 
 -14   6   6       30.33       46.82     10.60 o 
 -12   6   6     2037.82     1956.65     64.20 o 
 -10   6   6     1158.91     1084.75     40.14 o 
  -8   6   6    16790.23    16737.40    431.11 o 
  -6   6   6    14514.90    14522.77    309.72 o 
  -4   6   6    33956.31    34975.52    662.51 o 
  -2   6   6     7654.11     7762.16    145.58 o 
   0   6   6    12745.69    13179.60    546.43 o 
   2   6   6      378.13      376.89     12.35 o 
   4   6   6     6225.06     6330.16    149.77 o 
   6   6   6      114.78      125.92      9.44 o 
   8   6   6     8283.89     8264.90    197.22 o 
  10   6   6     1128.49     1157.71     48.62 o 
  12   6   6     4724.23     4734.83    186.93 o 
 -19   7   6        4.68        6.08     10.81 o 
 -17   7   6      430.82      459.14     36.22 o 
 -15   7   6       34.55       42.22      9.71 o 
 -13   7   6      209.15      256.87     20.84 o 
 -11   7   6     1198.84     1146.31     37.39 o 
  -9   7   6     1815.12     1866.70     60.16 o 
  -7   7   6       37.95       59.25      9.79 o 
  -5   7   6      197.46      216.30     11.22 o 
  -3   7   6     2590.84     2739.75     62.96 o 
  -1   7   6      820.52      782.95     32.44 o 
   1   7   6      978.91      958.87     27.88 o 
   3   7   6     1148.43     1161.67     32.78 o 
   5   7   6        8.93       14.08      6.19 o 
   7   7   6     3615.84     3773.11    127.84 o 
   9   7   6      136.69      137.22     16.23 o 
  11   7   6       14.19       21.70      8.08 o 
 -18   8   6     1107.39     1097.23     56.78 o 
 -16   8   6     4750.71     4787.30    167.76 o 
 -14   8   6     4809.13     4872.78    145.49 o 
 -12   8   6    15412.27    14861.96    392.71 o 
 -10   8   6      750.91      765.61     28.28 o 
  -8   8   6     5004.23     4917.99    136.80 o 
  -6   8   6      316.41      339.80     15.24 o 
  -4   8   6     1433.73     1475.69     49.01 o 
  -2   8   6      708.97      704.78     28.73 o 
   0   8   6     8195.84     8192.48    199.45 o 
   2   8   6     4574.57     4569.34    116.74 o 
   4   8   6    11451.91    11170.85    234.27 o 
   6   8   6      957.57      964.88     32.92 o 
   8   8   6     3569.74     3748.30     96.75 o 
  10   8   6        2.32       12.55      6.76 o 
  12   8   6     2771.00     2974.42    140.64 o 
 -17   9   6      155.02      228.66     26.77 o 
 -15   9   6     1548.96     1541.23     61.72 o 
 -13   9   6     1327.65     1314.92     53.60 o 
 -11   9   6       89.18      102.23     14.17 o 
  -9   9   6     2318.92     2266.83     62.24 o 
  -7   9   6      132.33      160.38     14.69 o 
  -5   9   6       38.14       51.65     12.17 o 
  -3   9   6      927.77      934.73     47.81 o 
  -1   9   6     1310.74     1413.37     64.71 o 
   1   9   6      266.95      270.01     17.79 o 
   3   9   6       69.82      107.82     11.63 o 
   5   9   6      860.02      869.86     32.98 o 
   7   9   6      697.60      711.33     32.57 o 
   9   9   6        2.72       10.25      3.66 o 
  11   9   6        4.96       14.86      7.43 o 
 -16  10   6        7.16       16.61      8.49 o 
 -14  10   6     1499.60     1491.68     67.65 o 
 -12  10   6       16.43       47.77      9.75 o 
 -10  10   6     4265.85     4157.17    112.57 o 
  -8  10   6     2447.43     2317.17     59.41 o 
  -6  10   6    13064.63    13064.04    338.19 o 
  -4  10   6     1815.64     1871.94     81.72 o 
  -2  10   6    11639.94    11715.49    396.42 o 
   2  10   6     3411.30     3194.64    126.38 o 
   4  10   6        1.82       15.60      5.74 o 
   6  10   6     4190.09     4270.12    146.17 o 
   8  10   6     1395.24     1340.23     59.09 o 
  10  10   6     2902.79     2744.05    153.78 o 
 -15  11   6      627.24      631.37     39.98 o 
 -13  11   6      748.84      783.74     43.66 o 
 -11  11   6       99.17      102.78     18.83 o 
  -9  11   6     3962.63     3887.49    118.09 o 
  -7  11   6      863.35      887.43     38.07 o 
  -5  11   6     2132.64     2129.70     70.29 o 
  -3  11   6     8245.91     7862.47    777.03 o 
  -1  11   6     2250.74     2204.38     95.69 o 
   1  11   6     7326.35     6693.56    415.64 o 
   3  11   6     4870.95     4667.52    240.55 o 
   5  11   6      884.52      849.62     60.44 o 
   7  11   6     3267.36     3167.81    115.21 o 
 -14  12   6       78.24       78.41     27.04 o 
 -12  12   6     6149.05     5798.63    271.90 o 
 -10  12   6       42.10       53.46      9.24 o 
  -8  12   6     5530.97     5591.61    162.75 o 
  -6  12   6      591.04      582.15     29.84 o 
  -4  12   6     6765.27     6525.15    632.96 o 
  -2  12   6      170.18      163.89     23.40 o 
   0  12   6    11309.72    11253.91    392.48 o 
   2  12   6     1183.66     1132.80     60.76 o 
   4  12   6     8115.44     7597.30    339.17 o 
   6  12   6       10.47       20.95     11.49 o 
 -11  13   6      739.39      664.90     57.67 o 
  -9  13   6     3457.78     3366.61    170.85 o 
  -7  13   6      361.36      367.37     26.09 o 
  -5  13   6      474.78      581.92     39.85 o 
  -3  13   6     2100.02     2071.54    226.37 o 
  -1  13   6        5.25       54.73     18.24 o 
   1  13   6      875.38      862.40     63.83 o 
   3  13   6      362.96      371.02     40.62 o 
   5  13   6       67.91       87.87     23.66 o 
  -8  14   6       69.38       89.90     22.98 o 
  -6  14   6     8143.35     8048.19    360.11 o 
  -4  14   6       61.31      104.76     23.66 o 
  -2  14   6     4435.75     4401.20    215.35 o 
   0  14   6      496.30      495.97     48.78 o 
   2  14   6     2463.18     2542.36    141.09 o 
 -21   1   7       82.67       97.46     13.29 o 
 -19   1   7     3891.99     4101.68    109.94 o 
 -17   1   7      598.54      653.46     20.42 o 
 -15   1   7     8401.10     8369.13    134.79 o 
 -13   1   7       81.03      106.10      9.70 o 
 -11   1   7    27628.68    26545.29    469.41 o 
  -9   1   7      825.66      823.70     21.56 o 
  -7   1   7    45584.64    44325.31    920.46 o 
  -5   1   7     2049.24     2021.70     47.44 o 
  -3   1   7    39110.00    39309.07    659.13 o 
  -1   1   7     2514.02     2747.44     40.92 o 
   1   1   7    29374.69    30514.63    469.75 o 
   3   1   7      140.67      177.74     10.61 o 
   5   1   7     9210.63     8988.93    173.05 o 
   7   1   7     1679.02     1723.31     46.75 o 
   9   1   7     3483.86     3434.28     75.21 o 
  11   1   7      752.08      768.82     25.48 o 
  13   1   7     1933.67     1976.34     67.43 o 
 -20   2   7        3.80       18.79      7.96 o 
 -18   2   7      658.29      723.36     21.99 o 
 -16   2   7     1192.44     1190.94     29.64 o 
 -14   2   7      587.25      579.63     16.15 o 
 -12   2   7      289.64      269.49     10.48 o 
 -10   2   7      449.45      444.05     23.32 o 
  -8   2   7      729.07      682.15     20.61 o 
  -6   2   7      117.82      104.18     10.35 o 
  -4   2   7      396.52      410.53     12.43 o 
  -2   2   7     1987.75     2203.15     34.99 o 
   0   2   7      709.84      726.11     19.79 o 
   2   2   7       25.05      126.41     14.81 o 
   4   2   7      715.14      734.24     21.31 o 
   6   2   7     1460.16     1427.56     63.49 o 
   8   2   7     1727.17     1719.23     42.59 o 
  10   2   7      137.22      145.16     10.70 o 
  12   2   7      165.93      181.46     13.19 o 
 -21   3   7     3254.15     3836.05    195.38 o 
 -19   3   7     1298.41     1371.76     66.04 o 
 -17   3   7     5061.41     4915.11    114.84 o 
 -15   3   7     2824.89     2889.65     93.67 o 
 -13   3   7    10135.65     9654.22    165.05 o 
 -11   3   7     2919.02     2797.99     57.49 o 
  -9   3   7     3807.29     3787.89     74.25 o 
  -7   3   7     5278.07     4992.70    100.41 o 
  -5   3   7     2218.62     2355.79     49.34 o 
  -3   3   7     9088.11     9453.76    144.77 o 
  -1   3   7     4695.28     4886.29     92.20 o 
   1   3   7     4142.21     4245.21     87.79 o 
   3   3   7    19795.73    19867.80    329.90 o 
   5   3   7     2527.66     2515.39     55.18 o 
   7   3   7     9979.76     9704.20    187.30 o 
   9   3   7     1100.95     1123.28     33.63 o 
  11   3   7     5913.05     5890.91    148.64 o 
  13   3   7      144.71      157.16     16.86 o 
 -20   4   7     1199.90     1246.42     66.58 o 
 -18   4   7     2612.19     2558.48     76.29 o 
 -16   4   7     2846.33     2721.35     68.02 o 
 -14   4   7     3264.63     3140.48     81.44 o 
 -12   4   7     5227.82     5016.48    151.10 o 
 -10   4   7     6951.13     6511.18    190.22 o 
  -8   4   7     8924.98     8596.05    189.01 o 
  -6   4   7     8788.47     8939.44    174.55 o 
  -4   4   7     8796.20     8960.84    159.90 o 
  -2   4   7    10419.24    10632.92    228.26 o 
   0   4   7     9058.32     8836.32    160.72 o 
   2   4   7     5599.03     5589.50    109.45 o 
   4   4   7     4153.20     4249.98     74.28 o 
   6   4   7     2169.48     2092.92     58.83 o 
   8   4   7     2981.19     2990.48     74.08 o 
  10   4   7     1036.32     1018.59     37.33 o 
  12   4   7     1164.00     1189.26     47.61 o 
 -21   5   7       11.91       74.86     52.03 o 
 -19   5   7     5225.36     5530.71    222.58 o 
 -17   5   7      310.58      294.06     22.00 o 
 -15   5   7    11843.21    10722.09    322.58 o 
 -13   5   7      110.61      138.09     14.93 o 
 -11   5   7    23789.50    22095.64    557.01 o 
  -9   5   7      287.04      297.51     12.92 o 
  -7   5   7    59893.88    58683.34   2499.95 o 
  -5   5   7     1372.96     1336.63     32.71 o 
  -3   5   7    72049.84    76754.18   1331.42 o 
  -1   5   7     1000.38     1051.01     25.83 o 
   1   5   7    27457.55    27683.18    461.06 o 
   3   5   7        0.49       20.85      3.70 o 
   5   5   7    12541.00    12961.73    242.29 o 
   7   5   7       61.00       75.62      9.66 o 
   9   5   7     5745.94     5576.06    139.77 o 
  11   5   7       41.36       56.92      8.40 o 
 -20   6   7      721.23      779.45     82.42 o 
 -18   6   7      292.60      333.97     23.48 o 
 -16   6   7      143.06      144.21     17.74 o 
 -14   6   7      600.88      556.69     30.25 o 
 -12   6   7     1552.87     1464.07     45.28 o 
 -10   6   7     2055.73     1950.93     63.01 o 
  -8   6   7     2319.79     2219.28     54.59 o 
  -6   6   7     4370.05     4342.32     96.78 o 
  -4   6   7     3408.55     3489.77     79.67 o 
  -2   6   7     2256.27     2319.62     49.34 o 
   0   6   7     2705.34     2588.47     60.77 o 
   2   6   7     3629.65     3614.51     73.59 o 
   4   6   7     1840.26     1767.21     87.43 o 
   6   6   7      458.04      471.80     18.10 o 
   8   6   7      657.96      639.42     27.16 o 
  10   6   7     1020.13     1066.79     46.41 o 
  12   6   7     1369.07     1453.50     69.32 o 
 -19   7   7        9.85       13.65      7.12 o 
 -17   7   7     6927.69     6676.75    195.70 o 
 -15   7   7      136.77      204.47     24.13 o 
 -13   7   7     8357.30     7930.92    185.43 o 
 -11   7   7      874.22      893.17     32.48 o 
  -9   7   7    13225.13    13050.83    286.66 o 
  -7   7   7     1216.48     1183.95     38.23 o 
  -5   7   7    11639.04    12171.00    222.49 o 
  -3   7   7      766.01      776.71     29.44 o 
  -1   7   7    15136.96    15568.70    582.35 o 
   1   7   7      681.52      637.51     21.34 o 
   3   7   7     8905.43     8497.29    199.76 o 
   5   7   7       54.81       86.75      8.10 o 
   7   7   7    10027.59    10142.17    234.82 o 
   9   7   7       31.12       36.83      9.32 o 
  11   7   7     4454.26     4682.86    168.18 o 
 -18   8   7     1891.90     1974.64     94.58 o 
 -16   8   7     4157.63     4373.54    208.29 o 
 -14   8   7     6355.75     6240.11    180.12 o 
 -12   8   7     6551.14     5907.64    194.01 o 
 -10   8   7     7541.80     7558.28    204.92 o 
  -8   8   7     6626.85     6660.10    153.32 o 
  -6   8   7     8497.74     8480.88    189.95 o 
  -4   8   7     8387.73     8473.46    362.46 o 
  -2   8   7     5930.28     6005.73    149.13 o 
   0   8   7     5946.07     5540.39    159.24 o 
   2   8   7     6210.73     6084.89    153.32 o 
   4   8   7     5935.71     5909.98    131.42 o 
   6   8   7     4623.08     4775.65    119.13 o 
   8   8   7     2075.77     2193.54     76.49 o 
  10   8   7     1593.22     1723.96     76.63 o 
 -17   9   7       64.45       47.12     12.50 o 
 -15   9   7     6796.37     6669.44    351.74 o 
 -13   9   7       70.33       71.47     12.73 o 
 -11   9   7    12440.63    11763.88    265.69 o 
  -9   9   7      513.51      501.90     20.08 o 
  -7   9   7    13004.20    12728.70    282.28 o 
  -5   9   7      171.75      186.14     16.18 o 
  -3   9   7    12379.89    11966.30    405.94 o 
  -1   9   7      107.56      120.58     12.32 o 
   1   9   7    15898.21    15403.25    409.83 o 
   3   9   7        3.18       16.24      6.14 o 
   5   9   7     9430.45     8901.06    221.03 o 
   7   9   7      281.93      269.40     18.28 o 
   9   9   7     5706.65     5588.18    277.46 o 
 -16  10   7      403.02      369.58     39.95 o 
 -14  10   7      187.29      216.03     20.40 o 
 -12  10   7        3.58       10.49      6.80 o 
 -10  10   7      207.13      221.51     12.33 o 
  -8  10   7       46.09       48.84      7.68 o 
  -6  10   7      139.18      155.93     16.26 o 
  -4  10   7      364.44      384.63     37.93 o 
  -2  10   7      329.80      295.71     26.03 o 
   0  10   7      384.59      357.68     38.95 o 
   2  10   7       89.86       96.22     12.74 o 
   4  10   7      192.25      208.20     17.51 o 
   6  10   7     1091.33     1150.62     53.05 o 
   8  10   7      328.19      335.55     24.19 o 
 -15  11   7      107.18      134.42     20.14 o 
 -13  11   7     4274.36     3930.06    113.00 o 
 -11  11   7      553.43      602.81     56.92 o 
  -9  11   7     4891.08     4784.51    118.05 o 
  -7  11   7     1489.65     1464.78     55.05 o 
  -5  11   7     6873.85     6663.20    240.62 o 
  -3  11   7     1751.30     1718.69     80.99 o 
  -1  11   7     5242.77     5143.20    193.64 o 
   1  11   7      493.73      471.96     34.72 o 
   3  11   7     5467.52     5158.37    226.57 o 
   5  11   7       51.28       55.42     16.22 o 
   7  11   7     2051.91     2078.91    121.65 o 
 -14  12   7      647.43      647.77     38.62 o 
 -12  12   7      760.55      743.26     41.05 o 
 -10  12   7     1861.14     1692.27    100.39 o 
  -8  12   7     1511.29     1511.84     57.80 o 
  -6  12   7     1487.91     1549.98     75.47 o 
  -4  12   7     1880.28     1697.78     80.57 o 
  -2  12   7     1446.17     1361.17     69.68 o 
   0  12   7     2192.38     2337.56    103.11 o 
   2  12   7      835.18      786.87     59.75 o 
   4  12   7      410.00      368.41     37.25 o 
   6  12   7      527.90      525.18     46.76 o 
 -11  13   7     1200.72     1195.80     82.30 o 
  -9  13   7     1103.76     1121.63     53.59 o 
  -7  13   7     2804.97     2732.63    101.69 o 
  -5  13   7      416.50      389.44     40.64 o 
  -3  13   7     3199.11     3188.39    164.44 o 
  -1  13   7      660.33      713.49     57.65 o 
   1  13   7     1192.30     1156.38     79.59 o 
   3  13   7     1031.05     1151.85     78.83 o 
  -8  14   7      248.52      249.46     23.17 o 
  -6  14   7      162.73      192.74     33.14 o 
  -4  14   7      192.10      216.45     36.53 o 
  -2  14   7      392.16      305.39     39.27 o 
   0  14   7      122.44      131.84     31.10 o 
 -22   0   8      839.26      885.19     71.96 o 
 -20   0   8     2211.31     2328.50     81.94 o 
 -18   0   8       55.91       51.80      7.87 o 
 -16   0   8     3240.09     3080.58    155.59 o 
 -14   0   8       19.37       26.77      6.12 o 
 -12   0   8    33640.57    32852.29    822.01 o 
 -10   0   8     2494.94     2515.08     76.80 o 
  -8   0   8    74763.91    73358.02   2075.35 o 
  -6   0   8     1344.96     1418.78     53.43 o 
  -4   0   8    79828.41    82140.86   4192.44 o 
  -2   0   8     6122.46     6481.24    190.01 o 
   0   0   8     8166.42     8373.22    190.80 o 
   2   0   8     2107.28     2058.94     65.30 o 
   4   0   8    13401.94    13176.14    352.35 o 
   6   0   8      119.20      145.91     14.03 o 
   8   0   8    21400.27    21948.69    735.81 o 
  10   0   8        1.36        7.25      6.49 o 
  12   0   8    11241.49    11295.09    363.97 o 
 -21   1   8     2626.24     2795.79    102.90 o 
 -19   1   8      310.01      326.59     16.13 o 
 -17   1   8     4101.17     4172.39     73.90 o 
 -15   1   8     3942.51     3971.32     74.55 o 
 -13   1   8      975.40     1012.48     28.65 o 
 -11   1   8    13938.04    13471.03    244.31 o 
  -9   1   8     8301.74     8171.88    174.75 o 
  -7   1   8    12904.40    12964.09    267.40 o 
  -5   1   8    18430.55    18094.89    333.81 o 
  -3   1   8      129.24      170.86      6.60 o 
  -1   1   8    12395.77    12652.73    186.97 o 
   1   1   8     7150.87     7203.93    119.43 o 
   3   1   8     1367.01     1364.51     33.94 o 
   5   1   8     6286.32     6104.93    121.89 o 
   7   1   8     1048.36     1069.79     36.86 o 
   9   1   8     1374.30     1415.02     38.38 o 
  11   1   8     2553.77     2696.00     64.11 o 
 -22   2   8     5220.02     5576.70    290.89 o 
 -20   2   8      221.11      266.63     29.96 o 
 -18   2   8    17098.93    17342.77    309.66 o 
 -16   2   8      272.65      309.29     11.63 o 
 -14   2   8    24422.15    23268.60    413.32 o 
 -12   2   8        7.66       20.52      8.41 o 
 -10   2   8    10599.88    10090.20    184.28 o 
  -8   2   8     1133.51     1182.91     30.02 o 
  -6   2   8     9968.12     9911.61    186.90 o 
  -4   2   8      556.75      606.87     14.15 o 
  -2   2   8    39635.58    41155.50    629.38 o 
   0   2   8     7468.25     7687.71    142.37 o 
   2   2   8    35163.63    35668.52    567.87 o 
   4   2   8     1945.08     1837.55     45.06 o 
   6   2   8     7200.82     7065.07    214.76 o 
   8   2   8        8.77       25.01      5.16 o 
  10   2   8     1407.12     1402.53     39.10 o 
  12   2   8      241.24      260.37     18.61 o 
 -21   3   8     1302.23     1383.46    156.88 o 
 -19   3   8      108.82      116.37     11.51 o 
 -17   3   8     2490.53     2462.61     56.82 o 
 -15   3   8     2784.37     2688.21     54.65 o 
 -13   3   8      411.57      409.10     13.73 o 
 -11   3   8     8197.08     7782.47    145.77 o 
  -9   3   8      100.52      123.23     10.63 o 
  -7   3   8      692.91      676.80     18.60 o 
  -5   3   8    13795.81    13720.43    241.66 o 
  -3   3   8     2005.52     2091.12     58.30 o 
  -1   3   8    11944.13    12106.76    218.97 o 
   1   3   8     5549.56     5798.68    103.96 o 
   3   3   8     1525.58     1533.92     31.44 o 
   5   3   8     9418.46     9247.33    178.98 o 
   7   3   8     1267.76     1280.39     34.42 o 
   9   3   8     1385.76     1383.48     42.38 o 
  11   3   8     2423.33     2408.56     80.86 o 
 -20   4   8     2162.45     2243.29     83.32 o 
 -18   4   8      335.02      331.46     19.47 o 
 -16   4   8     1785.63     1756.14     44.04 o 
 -14   4   8       65.03       77.13      8.02 o 
 -12   4   8     7100.53     6653.83    140.70 o 
 -10   4   8     2158.53     2095.05     50.93 o 
  -8   4   8    41662.36    40411.56    762.73 o 
  -6   4   8     3745.44     3704.25     77.63 o 
  -4   4   8    19065.46    19066.80    333.89 o 
  -2   4   8      204.54      227.71     19.15 o 
   0   4   8    15559.89    15582.61    264.64 o 
   2   4   8     1038.88     1069.15     25.06 o 
   4   4   8    13757.11    13380.83    218.80 o 
   6   4   8      751.06      767.73     30.63 o 
   8   4   8    13602.42    13254.49    307.61 o 
  10   4   8      484.02      452.61     23.16 o 
  12   4   8     4657.59     4521.00    143.04 o 
 -21   5   8     1202.71     1258.77     74.48 o 
 -19   5   8       93.14      122.83     13.36 o 
 -17   5   8     1288.74     1267.49     43.92 o 
 -15   5   8     1823.04     1749.96     46.85 o 
 -13   5   8       44.99       48.59     10.44 o 
 -11   5   8     6215.18     5979.48    138.83 o 
  -9   5   8        8.93       62.54      9.01 o 
  -7   5   8       30.78       46.34      6.19 o 
  -5   5   8     5830.67     5893.58    120.35 o 
  -3   5   8        7.56       32.72      7.90 o 
  -1   5   8     2109.54     2076.43     45.97 o 
   1   5   8      288.21      321.23     10.83 o 
   3   5   8      644.68      671.50     19.34 o 
   5   5   8     2267.73     2264.95     65.86 o 
   7   5   8      158.80      210.99     17.47 o 
   9   5   8       10.22       25.85      6.22 o 
  11   5   8      452.22      461.11     39.63 o 
 -20   6   8       99.78      136.90     16.65 o 
 -18   6   8     5203.63     5268.57    150.36 o 
 -16   6   8     2750.01     2654.24     96.35 o 
 -14   6   8    10704.22    10026.18    203.47 o 
 -12   6   8     4990.70     4780.15    126.37 o 
 -10   6   8     5246.99     5121.38    120.83 o 
  -8   6   8     1624.62     1692.52     44.67 o 
  -6   6   8     3928.28     4016.87     84.98 o 
  -4   6   8     4342.15     4230.98    121.10 o 
  -2   6   8     8041.11     8392.03    202.97 o 
   0   6   8     8041.76     7919.54    168.05 o 
   2   6   8     6454.37     6344.55    124.56 o 
   4   6   8     2637.14     2678.53     86.59 o 
   6   6   8      666.03      673.85     27.72 o 
   8   6   8      366.75      341.77     19.18 o 
  10   6   8      371.18      416.18     31.36 o 
 -19   7   8      665.68      695.16     34.49 o 
 -17   7   8       79.15       95.39     13.27 o 
 -15   7   8       25.72       23.01     11.03 o 
 -13   7   8     2022.49     2021.80     52.23 o 
 -11   7   8      761.39      772.68     28.55 o 
  -9   7   8       88.28      111.80     10.97 o 
  -7   7   8        9.68       26.47      5.46 o 
  -5   7   8     1457.85     1501.32     48.90 o 
  -3   7   8     1584.64     1560.35     47.49 o 
  -1   7   8      878.76      851.00     58.40 o 
   1   7   8      697.04      754.58     24.86 o 
   3   7   8      327.85      344.60     15.97 o 
   5   7   8     2060.77     2138.43     53.64 o 
   7   7   8       28.70       43.44      9.32 o 
   9   7   8      116.25      189.81     25.35 o 
 -18   8   8     2289.64     2296.97     77.21 o 
 -16   8   8        2.47       20.36      9.73 o 
 -14   8   8     1291.28     1310.15     44.80 o 
 -12   8   8     1321.44     1300.33     37.73 o 
 -10   8   8     4659.42     4530.73    110.53 o 
  -8   8   8     4899.79     4859.45    115.98 o 
  -6   8   8     6984.33     6979.66    190.36 o 
  -4   8   8     6293.09     6172.56    174.26 o 
  -2   8   8     2379.48     2307.56     65.82 o 
   0   8   8      249.17      282.50     21.00 o 
   2   8   8     4142.23     4163.77    162.59 o 
   4   8   8     1805.73     1727.87     47.44 o 
   6   8   8     4819.57     4980.17    125.11 o 
   8   8   8     3504.86     3642.08    124.30 o 
 -17   9   8        0.59       -0.25      5.06 o 
 -15   9   8        5.62       30.92      6.64 o 
 -13   9   8     1253.55     1213.14     36.99 o 
 -11   9   8      164.69      183.32     12.64 o 
  -9   9   8      598.28      633.03     23.44 o 
  -7   9   8      512.54      547.84     27.74 o 
  -5   9   8       33.97       26.55     10.20 o 
  -3   9   8     6330.26     6268.22    224.86 o 
  -1   9   8      674.76      677.40     32.93 o 
   1   9   8      743.31      717.28     48.38 o 
   3   9   8     4084.69     3909.25    106.36 o 
   5   9   8      119.33      164.84     17.34 o 
   7   9   8     2222.48     2268.61    101.03 o 
 -16  10   8     4623.09     4651.19    134.47 o 
 -14  10   8     1014.21     1028.02     38.45 o 
 -12  10   8     5580.39     5454.10    112.72 o 
 -10  10   8       11.03       31.27      6.50 o 
  -8  10   8     5529.40     5365.92    139.79 o 
  -6  10   8      239.46      270.28     38.57 o 
  -4  10   8     8824.00     9068.57    471.84 o 
  -2  10   8     1384.06     1297.67     65.56 o 
   0  10   8    11464.58    10892.10    378.38 o 
   2  10   8     1767.62     1639.29     60.38 o 
   4  10   8     4639.12     4417.48    150.91 o 
   6  10   8       22.09       47.83     10.20 o 
 -15  11   8      772.01      775.25     36.20 o 
 -13  11   8     2857.45     2842.34     86.93 o 
 -11  11   8      673.45      707.20     25.48 o 
  -9  11   8     3899.77     3899.20    120.70 o 
  -7  11   8     3030.99     3061.02     95.71 o 
  -5  11   8      164.06      200.33     50.39 o 
  -3  11   8     2582.71     2453.02    114.60 o 
  -1  11   8       34.52       52.47     14.09 o 
   1  11   8      157.35      173.65     23.39 o 
   3  11   8      700.80      668.90     52.91 o 
   5  11   8       66.27       85.13     14.09 o 
 -14  12   8     3286.29     3309.05    119.78 o 
 -12  12   8       42.81       43.25     19.60 o 
 -10  12   8     8366.16     8192.36    258.88 o 
  -8  12   8     1618.24     1486.27     64.37 o 
  -6  12   8     9553.68     8892.76   1001.63 o 
  -4  12   8       15.42       46.70     12.87 o 
  -2  12   8     4051.87     3908.45    192.93 o 
   0  12   8      340.38      299.91     35.20 o 
   2  12   8     1971.31     1985.41    113.41 o 
   4  12   8       51.12       48.66     16.22 o 
 -11  13   8      114.74      105.47     27.72 o 
  -9  13   8     1774.56     1805.23     79.16 o 
  -7  13   8     1617.34     1593.51     98.87 o 
  -5  13   8      426.09      455.83     44.70 o 
  -3  13   8     2968.71     2946.62    155.95 o 
  -1  13   8     1203.45     1080.25     76.87 o 
   1  13   8     2365.81     2254.33    127.33 o 
  -6  14   8      249.22      244.93     39.92 o 
  -4  14   8     4094.23     4118.10    206.60 o 
  -2  14   8      131.37      127.12     31.10 o 
 -21   1   9     1079.11     1149.01     38.01 o 
 -19   1   9     1873.07     1951.10     45.26 o 
 -17   1   9     3324.09     3379.33     64.66 o 
 -15   1   9     7207.41     7047.49    115.68 o 
 -13   1   9     2582.80     2523.45     54.83 o 
 -11   1   9     9893.87     9375.52    221.17 o 
  -9   1   9     5950.11     5780.90    117.31 o 
  -7   1   9    12714.46    12757.65    264.12 o 
  -5   1   9     1631.47     1676.81     32.21 o 
  -3   1   9    12667.71    12744.52    178.13 o 
  -1   1   9     1554.63     1649.29     34.01 o 
   1   1   9     9948.43    10029.25    232.79 o 
   3   1   9     2157.50     2162.88     54.54 o 
   5   1   9     4300.68     4127.31     87.31 o 
   7   1   9     2358.94     2324.57     55.65 o 
   9   1   9     2760.78     2787.34     65.62 o 
  11   1   9     1593.66     1650.03     52.01 o 
 -22   2   9      533.03      613.81     40.72 o 
 -20   2   9      218.67      238.65     15.13 o 
 -18   2   9      365.45      406.62     19.37 o 
 -16   2   9      730.44      733.09     20.01 o 
 -14   2   9     2806.57     2791.82     68.56 o 
 -12   2   9     1416.86     1369.71     33.65 o 
 -10   2   9      242.10      280.82     11.82 o 
  -8   2   9      643.73      698.74     32.14 o 
  -6   2   9     3227.15     3140.36     65.48 o 
  -4   2   9     4151.49     4090.59     67.45 o 
  -2   2   9     3981.07     4169.13     74.80 o 
   0   2   9     2985.25     3012.04     61.40 o 
   2   2   9     2575.10     2482.04     52.43 o 
   4   2   9      501.05      504.01     18.11 o 
   6   2   9      228.91      256.82     13.20 o 
   8   2   9      617.91      673.66     23.40 o 
  10   2   9      349.87      373.90     16.81 o 
 -21   3   9        0.60       18.60      9.12 o 
 -19   3   9     7249.64     7291.95    154.22 o 
 -17   3   9      138.77      172.08     11.86 o 
 -15   3   9     6475.90     6167.11    102.78 o 
 -13   3   9       40.84       49.11      6.13 o 
 -11   3   9    17070.27    16200.33    310.98 o 
  -9   3   9      193.26      190.31     11.02 o 
  -7   3   9    36397.94    35203.98    642.47 o 
  -5   3   9      121.13      114.58      9.28 o 
  -3   3   9    50378.35    50814.26    978.58 o 
  -1   3   9        6.58       14.60      4.04 o 
   1   3   9    30849.85    31621.61    530.97 o 
   3   3   9        1.12       19.23      5.03 o 
   5   3   9    13998.76    13637.17    259.81 o 
   7   3   9        0.99       12.84      4.99 o 
   9   3   9     3291.14     3326.38     84.90 o 
  11   3   9      132.16      151.46     16.69 o 
 -20   4   9      334.51      357.77     20.03 o 
 -18   4   9      767.46      789.96     28.20 o 
 -16   4   9      573.02      566.85     22.59 o 
 -14   4   9     1281.75     1196.51     35.61 o 
 -12   4   9      875.08      824.02     26.51 o 
 -10   4   9     1343.31     1276.22     33.17 o 
  -8   4   9     1821.56     1723.55     37.75 o 
  -6   4   9     2017.71     1898.34     45.07 o 
  -4   4   9     1472.44     1464.60     34.24 o 
  -2   4   9     1435.56     1497.78     35.78 o 
   0   4   9      786.10      771.21     20.78 o 
   2   4   9     1868.35     1898.67     38.14 o 
   4   4   9      858.71      913.81     26.98 o 
   6   4   9      716.36      697.00     30.74 o 
   8   4   9      640.24      651.98     28.68 o 
  10   4   9      361.30      362.76     22.90 o 
 -21   5   9     2290.19     2458.38    113.99 o 
 -19   5   9      700.17      733.36     31.71 o 
 -17   5   9     5907.83     5756.78    131.40 o 
 -15   5   9      569.46      555.60     22.29 o 
 -13   5   9    16361.63    15864.62    415.00 o 
 -11   5   9      842.94      840.99     26.49 o 
  -9   5   9    12147.24    11987.60    254.37 o 
  -7   5   9     1505.89     1445.46     39.30 o 
  -5   5   9     8371.06     8433.45    193.44 o 
  -3   5   9     1885.02     1914.54     47.55 o 
  -1   5   9     5101.07     5239.30    104.93 o 
   1   5   9     1554.84     1587.43     33.39 o 
   3   5   9     4880.21     4802.13     96.65 o 
   5   5   9      862.08      915.97     34.13 o 
   7   5   9     6691.08     6675.28    164.73 o 
   9   5   9       17.09       20.33     11.32 o 
 -20   6   9     1681.13     1739.66     62.45 o 
 -18   6   9     3242.72     3193.75    109.18 o 
 -16   6   9     3503.34     3388.22     95.65 o 
 -14   6   9     4049.18     3899.78     88.88 o 
 -12   6   9     6293.89     6129.63    144.72 o 
 -10   6   9    11858.48    11758.39    233.53 o 
  -8   6   9    11732.15    11860.11    251.58 o 
  -6   6   9     7478.56     7702.26    155.66 o 
  -4   6   9     6614.73     6579.51    159.42 o 
  -2   6   9     5848.19     5849.87    115.34 o 
   0   6   9     4141.46     4073.99     92.92 o 
   2   6   9     4830.92     4779.00    107.81 o 
   4   6   9     4653.74     4590.95     99.04 o 
   6   6   9     4461.39     4326.73    132.71 o 
   8   6   9     2264.14     2249.74     68.63 o 
  10   6   9     1026.77     1045.79     79.50 o 
 -19   7   9     5469.96     5821.46    162.85 o 
 -17   7   9       27.35       42.95      7.85 o 
 -15   7   9    11974.41    11849.78    240.56 o 
 -13   7   9      353.93      356.52     19.12 o 
 -11   7   9    14865.95    14663.39    324.14 o 
  -9   7   9       16.12       23.29      9.00 o 
  -7   7   9    21772.12    21930.48    422.18 o 
  -5   7   9      874.37      895.52     33.10 o 
  -3   7   9    22510.21    22517.68    531.02 o 
  -1   7   9      781.37      657.20     38.04 o 
   1   7   9    19889.39    19755.49    408.56 o 
   3   7   9      357.54      381.13     17.30 o 
   5   7   9     9860.42     9824.80    232.24 o 
   7   7   9        9.60       61.96     23.36 o 
   9   7   9     5827.40     5926.83    206.36 o 
 -18   8   9      469.85      450.00     32.46 o 
 -16   8   9      506.85      512.74     26.07 o 
 -14   8   9      400.62      415.77     19.27 o 
 -12   8   9      327.47      332.92     18.13 o 
 -10   8   9      646.20      649.68     25.62 o 
  -8   8   9      401.91      434.70     19.34 o 
  -6   8   9      512.44      460.12     55.60 o 
  -4   8   9     1331.91     1323.75     49.43 o 
  -2   8   9     1493.03     1831.14    189.21 o 
   0   8   9     1372.66     1386.53     45.97 o 
   2   8   9      796.37      679.45     41.07 o 
   4   8   9      463.74      405.04     20.92 o 
   6   8   9      907.27      901.77     40.77 o 
   8   8   9      468.60      502.44     37.60 o 
 -17   9   9     3886.95     3875.17    139.52 o 
 -15   9   9       43.88       52.21      8.93 o 
 -13   9   9     4001.70     3937.96     91.33 o 
 -11   9   9      152.61      163.45     13.78 o 
  -9   9   9     7749.97     7812.22    166.96 o 
  -7   9   9      416.79      440.11     25.12 o 
  -5   9   9     9991.19     9603.79    337.14 o 
  -3   9   9     1371.99     1320.49     65.69 o 
  -1   9   9     9415.61     9102.70    252.69 o 
   1   9   9      885.55      853.03     48.49 o 
   3   9   9     7071.19     7031.38    179.84 o 
   5   9   9       65.02       75.69     11.04 o 
   7   9   9     2613.90     2583.69    148.07 o 
 -16  10   9     1931.77     2050.04     85.15 o 
 -14  10   9     3004.49     2870.74     81.10 o 
 -12  10   9     2868.70     2832.96     66.12 o 
 -10  10   9     2984.86     2967.83     86.86 o 
  -8  10   9     3022.33     2992.97     86.44 o 
  -6  10   9     4006.92     4120.59    161.30 o 
  -4  10   9     5121.93     4924.39    187.88 o 
  -2  10   9     3304.03     3218.16    247.10 o 
   0  10   9     4314.88     4090.06    160.48 o 
   2  10   9     2371.70     2154.12     83.99 o 
   4  10   9     1391.87     1400.56     60.85 o 
   6  10   9     1035.68     1061.49     76.11 o 
 -15  11   9     2842.47     2806.76     88.35 o 
 -13  11   9      872.00      871.81     32.35 o 
 -11  11   9     5824.75     5869.93    222.21 o 
  -9  11   9      263.84      270.46     18.32 o 
  -7  11   9     6108.11     6065.68    226.19 o 
  -5  11   9       69.39      101.23     21.63 o 
  -3  11   9     4998.32     4975.01    288.29 o 
  -1  11   9        9.02       22.80      7.47 o 
   1  11   9     3107.46     3041.06    155.42 o 
   3  11   9       56.46       74.35     18.25 o 
   5  11   9     3618.11     3450.85    127.49 o 
 -12  12   9       54.14       60.50     18.25 o 
 -10  12   9        0.70       20.71     13.51 o 
  -8  12   9       12.99       24.33     13.51 o 
  -6  12   9        3.65        3.38      9.46 o 
  -4  12   9        5.06       41.89     17.57 o 
  -2  12   9      170.50      144.06     27.05 o 
   0  12   9        1.78        9.46     10.13 o 
   2  12   9        1.19       84.46     22.30 o 
  -9  13   9     1670.60     1707.92     74.26 o 
  -7  13   9      587.24      616.89     55.59 o 
  -5  13   9     1581.01     1599.90    101.57 o 
  -3  13   9     1197.10     1132.55     80.94 o 
  -1  13   9     1871.38     1798.95    109.92 o 
 -22   0  10     7316.93     7935.00    260.73 o 
 -20   0  10       72.87       93.47     13.80 o 
 -18   0  10    23941.58    25085.36    553.13 o 
 -16   0  10       54.47       79.02      9.80 o 
 -14   0  10    30831.83    30321.16    766.43 o 
 -12   0  10     3032.39     2955.31     88.44 o 
 -10   0  10    13543.75    13560.53    349.56 o 
  -8   0  10     3105.12     3300.35    108.53 o 
  -6   0  10     7613.31     7550.19    174.00 o 
  -4   0  10     2321.10     2432.60     62.43 o 
  -2   0  10    29722.81    31213.27    806.79 o 
   0   0  10     1222.70     1279.65     83.19 o 
   2   0  10    17597.37    17018.49    451.58 o 
   4   0  10      292.41      279.90     27.21 o 
   6   0  10     5850.79     5743.44    410.88 o 
   8   0  10       43.69       48.82      9.33 o 
  10   0  10     3840.34     3978.25    146.39 o 
 -21   1  10     2360.49     2485.32     65.45 o 
 -19   1  10     1468.42     1540.45     38.11 o 
 -17   1  10     1507.29     1594.72     36.52 o 
 -15   1  10     6161.78     6053.75    118.02 o 
 -13   1  10      929.30      888.92     25.51 o 
 -11   1  10     7287.14     7086.83    134.65 o 
  -9   1  10     5296.88     5286.77    117.00 o 
  -7   1  10     1342.49     1375.35     34.28 o 
  -5   1  10    15483.62    15263.79    254.37 o 
  -3   1  10     1981.66     2099.83     35.87 o 
  -1   1  10     1881.44     1912.27     38.46 o 
   1   1  10     7606.76     7424.97    138.78 o 
   3   1  10     1477.42     1465.50     41.02 o 
   5   1  10     5549.20     5476.77    113.50 o 
   7   1  10     2862.12     2831.48     66.37 o 
   9   1  10      225.76      223.06     15.29 o 
 -22   2  10      367.16      449.15     27.23 o 
 -20   2  10     1167.34     1220.71     37.39 o 
 -18   2  10        5.38       18.44      3.51 o 
 -16   2  10     1769.22     1677.16     35.84 o 
 -14   2  10     1041.35     1020.44     28.19 o 
 -12   2  10    15578.62    14543.19    319.59 o 
 -10   2  10     5606.21     5569.09    114.81 o 
  -8   2  10    39840.29    39862.04    728.16 o 
  -6   2  10      841.53      819.62     20.65 o 
  -4   2  10    23908.23    24726.37    372.82 o 
  -2   2  10     1319.56     1361.52     30.03 o 
   0   2  10    13375.38    13433.26    230.62 o 
   2   2  10      228.40      242.58     13.47 o 
   4   2  10    14410.30    13988.63    267.19 o 
   6   2  10      417.83      449.98     18.74 o 
   8   2  10     9597.88     9542.27    190.35 o 
  10   2  10        0.11       16.80      4.65 o 
 -21   3  10     2121.52     2264.32     82.86 o 
 -19   3  10      453.26      481.92     22.49 o 
 -17   3  10      954.76      905.33     28.20 o 
 -15   3  10     5272.77     5152.95     94.08 o 
 -13   3  10      309.82      307.71     13.45 o 
 -11   3  10     6194.19     5996.81    115.29 o 
  -9   3  10     5640.69     5697.51    107.25 o 
  -7   3  10      886.74      904.47     34.85 o 
  -5   3  10    10293.51    10004.85    165.90 o 
  -3   3  10     2176.14     2139.55     52.10 o 
  -1   3  10     3799.17     3741.26     75.69 o 
   1   3  10     5831.29     5668.07    108.66 o 
   3   3  10       58.03       76.93      8.20 o 
   5   3  10     1407.50     1446.97     43.02 o 
   7   3  10      735.38      704.58     27.57 o 
   9   3  10       42.04       59.71     10.09 o 
 -20   4  10        5.35        8.21      4.85 o 
 -18   4  10    13246.52    12864.49    259.45 o 
 -16   4  10      593.92      626.25     23.99 o 
 -14   4  10    12495.27    11740.21    262.26 o 
 -12   4  10       23.53       37.40      7.20 o 
 -10   4  10     7297.27     7022.67    138.71 o 
  -8   4  10        3.47       38.62     11.80 o 
  -6   4  10    18564.72    18707.24    364.61 o 
  -4   4  10     2375.17     2481.35     98.66 o 
  -2   4  10    17695.39    17693.01    329.23 o 
   0   4  10     7376.88     7189.45    169.43 o 
   2   4  10     7949.38     8025.13    150.65 o 
   4   4  10       39.91       62.46      7.27 o 
   6   4  10     1392.81     1349.05     41.96 o 
   8   4  10       78.05      110.53     15.61 o 
 -21   5  10      325.50      334.14     22.27 o 
 -19   5  10       94.86      120.88     11.77 o 
 -17   5  10       20.30       30.71      7.06 o 
 -15   5  10     1376.59     1345.90     39.39 o 
 -13   5  10      447.67      463.91     19.20 o 
 -11   5  10     1270.24     1267.31     35.74 o 
  -9   5  10     1081.73     1082.82     33.19 o 
  -7   5  10      127.31      141.68      9.44 o 
  -5   5  10     2878.37     2841.62    131.08 o 
  -3   5  10        4.07       20.64      6.53 o 
  -1   5  10     1328.69     1343.71     36.35 o 
   1   5  10     4037.50     4053.38     73.82 o 
   3   5  10       82.69      110.68     10.22 o 
   5   5  10     1499.08     1607.79     65.15 o 
   7   5  10      551.98      563.85     26.74 o 
   9   5  10      181.32      204.92     17.23 o 
 -20   6  10      599.55      662.32     34.22 o 
 -18   6  10     1730.20     1735.02     49.50 o 
 -16   6  10      526.87      559.17     23.19 o 
 -14   6  10     2957.54     2908.95     78.43 o 
 -12   6  10     5673.68     5582.70    133.41 o 
 -10   6  10     6200.29     6132.48    157.37 o 
  -8   6  10     7241.45     7198.00    159.65 o 
  -6   6  10     1606.72     1605.97     43.24 o 
  -4   6  10     3097.53     2902.82     75.92 o 
  -2   6  10        8.40       29.68      7.35 o 
   0   6  10     2238.24     2244.40     53.59 o 
   2   6  10     1384.75     1427.25     43.82 o 
   4   6  10     7676.70     7531.85    184.02 o 
   6   6  10     3145.94     3135.69     87.86 o 
   8   6  10     5261.51     5278.66    200.63 o 
 -19   7  10       22.38       31.51      8.77 o 
 -17   7  10      122.11      136.23     13.60 o 
 -15   7  10     1187.08     1182.05     37.15 o 
 -13   7  10      254.58      262.34     16.36 o 
 -11   7  10      895.29      930.42     32.95 o 
  -9   7  10      218.71      254.39     14.51 o 
  -7   7  10      374.30      413.53     21.31 o 
  -5   7  10     1486.99     1483.91     42.44 o 
  -3   7  10     1066.70     1117.48     39.41 o 
  -1   7  10      395.11      402.70     21.11 o 
   1   7  10      261.61      277.02     14.66 o 
   3   7  10      844.44      843.69     29.00 o 
   5   7  10      208.56      261.12     19.29 o 
   7   7  10      204.22      244.94     23.02 o 
 -18   8  10     2303.17     2311.61     78.25 o 
 -16   8  10     1477.39     1437.78     43.50 o 
 -14   8  10     2984.64     2936.67     72.30 o 
 -12   8  10     1163.39     1134.51     38.98 o 
 -10   8  10      726.98      731.61     26.24 o 
  -8   8  10     3775.47     3713.13    113.29 o 
  -6   8  10      902.93      917.07     44.21 o 
  -4   8  10    14391.66    13918.37    376.13 o 
  -2   8  10     5712.48     5471.70    142.28 o 
   0   8  10     7507.68     7377.31    185.63 o 
   2   8  10     1321.60     1261.43     49.01 o 
   4   8  10     1840.81     1802.91     84.37 o 
   6   8  10       19.91       36.49     16.22 o 
 -17   9  10      922.11      923.21     41.82 o 
 -15   9  10      196.14      215.48     14.77 o 
 -13   9  10     2736.23     2784.89     68.94 o 
 -11   9  10      425.90      443.09     20.38 o 
  -9   9  10     1129.56     1115.66     47.01 o 
  -7   9  10     3336.78     3225.12    162.77 o 
  -5   9  10       95.57       92.03     17.88 o 
  -3   9  10     1616.47     1564.74     58.34 o 
  -1   9  10      634.16      652.46     32.58 o 
   1   9  10        0.71       29.45     11.56 o 
   3   9  10      608.56      647.56     31.19 o 
   5   9  10      203.11      196.17     33.82 o 
 -16  10  10       26.17       38.15     10.60 o 
 -14  10  10     5830.82     5562.66    122.85 o 
 -12  10  10      375.53      363.33     20.80 o 
 -10  10  10    10107.77    10113.53    249.37 o 
  -8  10  10     2215.35     2181.99    122.55 o 
  -6  10  10     5152.28     5013.21    192.56 o 
  -4  10  10      106.53      129.38     21.59 o 
  -2  10  10     1575.47     1666.71    133.67 o 
   0  10  10       21.66       51.52     18.58 o 
   2  10  10     2599.77     2519.17     96.39 o 
   4  10  10      354.01      351.26     25.32 o 
 -15  11  10       38.68       58.91      9.50 o 
 -13  11  10     1317.00     1269.78     45.42 o 
 -11  11  10      100.34      115.58     12.74 o 
  -9  11  10      315.33      349.80     23.47 o 
  -7  11  10     1828.97     1739.98    104.48 o 
  -5  11  10        8.15       29.73     15.54 o 
  -3  11  10     1211.89     1188.02     79.61 o 
  -1  11  10      796.78      917.00     66.52 o 
   1  11  10      511.80      593.60     50.14 o 
   3  11  10     3442.16     3523.97    174.89 o 
 -12  12  10     2732.83     2770.73    107.67 o 
 -10  12  10      391.50      386.89     34.20 o 
  -8  12  10     2324.91     2291.91    130.07 o 
  -6  12  10        9.25       18.24     12.84 o 
  -4  12  10     6003.71     5776.07    272.39 o 
  -2  12  10      147.64      154.18     30.43 o 
   0  12  10     8565.39     8546.13    382.70 o 
  -9  13  10     1002.23     1101.35     80.85 o 
  -7  13  10     2897.82     2817.53    155.16 o 
  -5  13  10      740.89      696.10     61.74 o 
  -3  13  10     2180.45     2219.73    129.93 o 
 -21   1  11      484.74      510.07     28.51 o 
 -19   1  11     4289.27     4339.73     81.60 o 
 -17   1  11      332.25      345.60     13.16 o 
 -15   1  11     8218.97     7937.82    151.92 o 
 -13   1  11      685.24      676.87     21.58 o 
 -11   1  11     7485.30     7415.76    141.32 o 
  -9   1  11      523.59      546.80     19.06 o 
  -7   1  11    18912.95    18813.41    307.76 o 
  -5   1  11      158.41      189.85     10.11 o 
  -3   1  11    15357.63    15986.52    365.57 o 
  -1   1  11      902.57      910.55     25.91 o 
   1   1  11    13551.23    12931.36    248.40 o 
   3   1  11      394.15      369.51     16.49 o 
   5   1  11     7790.69     7530.09    151.81 o 
   7   1  11      168.26      195.49     12.19 o 
   9   1  11     3229.96     3300.01     89.31 o 
 -22   2  11      127.25      163.83     18.34 o 
 -20   2  11      210.33      216.06     12.93 o 
 -18   2  11      180.33      199.73     10.75 o 
 -16   2  11        2.00       24.09      7.51 o 
 -14   2  11      254.59      293.99     13.64 o 
 -12   2  11     1290.10     1271.07     32.92 o 
 -10   2  11     2057.24     2044.44     45.41 o 
  -8   2  11      421.83      449.52     16.74 o 
  -6   2  11       35.58       57.05      5.66 o 
  -4   2  11      484.60      480.60     15.07 o 
  -2   2  11      931.15      952.65     26.07 o 
   0   2  11      111.07      128.80     10.14 o 
   2   2  11      214.73      229.03     12.47 o 
   4   2  11       32.42       47.56      8.15 o 
   6   2  11      194.90      213.66     12.61 o 
   8   2  11       48.87       81.37     10.21 o 
 -21   3  11     1381.87     1479.65     46.99 o 
 -19   3  11     1089.98     1107.78     35.49 o 
 -17   3  11     4058.53     3906.91     89.65 o 
 -15   3  11     1798.30     1760.64     42.96 o 
 -13   3  11     8131.89     7910.30    150.23 o 
 -11   3  11     5694.19     5535.03    105.07 o 
  -9   3  11    12306.03    12283.33    220.13 o 
  -7   3  11     2224.35     2250.23     45.78 o 
  -5   3  11    10209.81    10039.97    184.38 o 
  -3   3  11     4273.58     4289.77     95.40 o 
  -1   3  11     2081.35     2056.66     44.34 o 
   1   3  11     2462.75     2341.89     52.32 o 
   3   3  11     1295.00     1289.59     36.04 o 
   5   3  11     1461.36     1480.80     40.81 o 
   7   3  11     1827.21     1812.86     53.75 o 
 -20   4  11      989.55     1033.49     39.03 o 
 -18   4  11     1666.17     1636.50     46.50 o 
 -16   4  11     1675.35     1669.12     51.45 o 
 -14   4  11     3308.54     3190.58     82.90 o 
 -12   4  11     3383.82     3227.54     67.17 o 
 -10   4  11     4315.53     4345.99     91.01 o 
  -8   4  11     4816.82     4904.96    117.11 o 
  -6   4  11     3773.15     3882.94    113.77 o 
  -4   4  11     4541.83     4497.75     99.25 o 
  -2   4  11     4345.27     4364.50     90.84 o 
   0   4  11     2778.83     2758.58     56.52 o 
   2   4  11     3453.31     3318.09     69.87 o 
   4   4  11     1631.35     1649.42     60.07 o 
   6   4  11     2071.54     2041.30     63.96 o 
   8   4  11      888.61      927.18     41.65 o 
 -19   5  11     8203.21     8276.29    175.28 o 
 -17   5  11      101.19      123.82     11.78 o 
 -15   5  11    10460.46    10159.65    208.66 o 
 -13   5  11      309.92      336.93     16.36 o 
 -11   5  11    15111.10    15125.81    321.38 o 
  -9   5  11       96.05      126.27     10.07 o 
  -7   5  11    12538.39    12249.63    249.91 o 
  -5   5  11       31.06       51.59     15.77 o 
  -3   5  11    21587.84    22119.45    410.74 o 
  -1   5  11      521.13      535.65     18.95 o 
   1   5  11    20967.87    20827.41    440.21 o 
   3   5  11      200.29      211.99     22.36 o 
   5   5  11    11767.61    11157.21    475.91 o 
   7   5  11        1.51        5.97      4.43 o 
 -20   6  11     1046.29     1090.88     39.21 o 
 -18   6  11     1359.10     1383.30     42.20 o 
 -16   6  11     1635.36     1572.44     45.29 o 
 -14   6  11     1625.59     1513.02     47.91 o 
 -12   6  11      231.17      261.59     13.94 o 
 -10   6  11      185.03      183.03     12.28 o 
  -8   6  11     1219.96     1190.66     40.28 o 
  -6   6  11     1379.64     1288.30     43.22 o 
  -4   6  11     1177.24     1156.29     36.01 o 
  -2   6  11      801.76      788.01     27.42 o 
   0   6  11      936.70      901.46     30.63 o 
   2   6  11     1662.85     1666.66     56.68 o 
   4   6  11      609.59      659.58     34.18 o 
   6   6  11      979.64     1008.84     44.86 o 
 -19   7  11       88.51       99.73     12.88 o 
 -17   7  11     4119.09     3981.66    105.71 o 
 -15   7  11      348.93      352.13     17.89 o 
 -13   7  11     7010.51     6827.75    161.79 o 
 -11   7  11        0.15        4.38      5.27 o 
  -9   7  11     9609.16     9495.23    233.58 o 
  -7   7  11      688.66      657.98     28.21 o 
  -5   7  11     9186.65     9047.57    197.76 o 
  -3   7  11      515.89      505.40     24.52 o 
  -1   7  11     8778.16     8452.14    258.01 o 
   1   7  11      787.79      773.77     31.38 o 
   3   7  11     4691.67     4896.60    177.33 o 
   5   7  11      225.50      216.96     21.19 o 
 -18   8  11     1058.44     1097.26     39.71 o 
 -16   8  11     2027.92     2003.01     55.23 o 
 -14   8  11     3083.01     3051.50     82.87 o 
 -12   8  11     3848.79     3911.99     93.31 o 
 -10   8  11     4890.73     4738.47    141.72 o 
  -8   8  11     6719.88     6436.37    182.81 o 
  -6   8  11     5803.72     5721.16    168.28 o 
  -4   8  11     6200.23     6040.30    176.34 o 
  -2   8  11     3992.19     3875.28    107.00 o 
   0   8  11     3643.72     3653.21    101.78 o 
   2   8  11     2760.85     2851.19     84.17 o 
   4   8  11     1840.07     1825.56    114.01 o 
 -17   9  11        2.44       20.39      5.89 o 
 -15   9  11     6998.81     6988.92    150.74 o 
 -13   9  11      171.12      205.81     15.14 o 
 -11   9  11    10122.51     9792.03    242.03 o 
  -9   9  11      125.11      122.13     16.28 o 
  -7   9  11    13054.61    12677.83    439.24 o 
  -5   9  11       36.12       20.95     10.04 o 
  -3   9  11     7733.86     7213.69    206.42 o 
  -1   9  11       90.16      102.65     13.94 o 
   1   9  11     5181.50     4897.81    166.01 o 
   3   9  11       60.84       52.72     17.57 o 
 -16  10  11      124.12      127.37     19.66 o 
 -14  10  11      187.97      244.86     20.90 o 
 -12  10  11      356.51      353.62     24.12 o 
 -10  10  11      442.54      472.00     27.87 o 
  -8  10  11       84.45       82.53     19.27 o 
  -6  10  11        6.21       17.07      8.35 o 
  -4  10  11      125.91      129.34     21.14 o 
  -2  10  11      125.36      148.75     27.72 o 
   0  10  11      129.97      138.40     18.15 o 
   2  10  11       92.93       88.33     14.05 o 
 -13  11  11     2348.15     2338.72     81.09 o 
 -11  11  11       80.13       89.53     13.72 o 
  -9  11  11     2533.64     2588.63    112.15 o 
  -7  11  11       19.10       39.19     16.22 o 
  -5  11  11     3921.55     3769.54    191.34 o 
  -3  11  11      767.55      775.67     61.08 o 
  -1  11  11     3647.72     3565.32    179.96 o 
   1  11  11      838.28      876.36     64.49 o 
 -10  12  11     1019.31      959.47     74.07 o 
  -8  12  11      967.91      974.17     75.41 o 
  -6  12  11      753.87      758.60     65.14 o 
  -4  12  11     1064.87     1028.38     76.81 o 
  -2  12  11      847.30      895.41     69.92 o 
 -22   0  12       29.93       39.35     10.12 o 
 -20   0  12     2090.04     2229.35     71.14 o 
 -18   0  12       60.37       93.96     11.09 o 
 -16   0  12     1563.18     1448.01     53.18 o 
 -14   0  12     1859.22     1793.29     61.49 o 
 -12   0  12    12387.32    12538.55    705.82 o 
 -10   0  12     4725.69     4784.94    154.26 o 
  -8   0  12    13900.57    14316.25    322.33 o 
  -6   0  12      117.59      152.24     13.11 o 
  -4   0  12    12758.87    12229.36    377.46 o 
  -2   0  12      118.82      164.99     21.24 o 
   0   0  12    18244.40    17601.29    472.04 o 
   2   0  12        3.07        7.44      6.53 o 
   4   0  12    15347.20    14319.43    476.23 o 
   6   0  12      481.76      524.57     39.07 o 
   8   0  12     4023.20     4035.52    149.89 o 
 -21   1  12     1309.51     1359.35     43.73 o 
 -19   1  12     2744.14     2860.39     56.04 o 
 -17   1  12     1071.96     1062.45     28.30 o 
 -15   1  12     6777.98     6567.74    128.85 o 
 -13   1  12      730.13      719.62     22.92 o 
 -11   1  12     1957.02     1975.06     48.76 o 
  -9   1  12     8501.94     8283.49    157.88 o 
  -7   1  12      825.85      827.95     21.98 o 
  -5   1  12     7416.25     7350.38    126.50 o 
  -3   1  12     6358.13     6303.41    147.18 o 
  -1   1  12     1126.59     1047.40     34.00 o 
   1   1  12     6547.34     6301.70    130.04 o 
   3   1  12      329.91      329.61     17.73 o 
   5   1  12     1355.42     1391.85     40.07 o 
   7   1  12     2517.79     2586.02     74.87 o 
 -20   2  12      115.89      132.90     11.96 o 
 -18   2  12    15789.18    16233.36    261.34 o 
 -16   2  12       65.07       84.56      8.71 o 
 -14   2  12    17377.58    16611.41    303.64 o 
 -12   2  12     2371.63     2317.53     52.31 o 
 -10   2  12    15854.04    15915.10    282.73 o 
  -8   2  12      419.70      437.61     15.52 o 
  -6   2  12    22802.30    22937.29    391.16 o 
  -4   2  12     1160.19     1168.77     30.97 o 
  -2   2  12    15969.35    16199.76    330.55 o 
   0   2  12      574.23      595.98     22.15 o 
   2   2  12     4587.02     4286.47     93.11 o 
   4   2  12       68.46       89.97      9.51 o 
   6   2  12     2541.20     2539.02     67.16 o 
 -21   3  12      892.86      893.65     33.84 o 
 -19   3  12      643.73      650.69     27.19 o 
 -17   3  12        6.99       25.56      8.70 o 
 -15   3  12     2994.24     2902.72     68.25 o 
 -13   3  12      842.12      827.13     40.04 o 
 -11   3  12     1907.08     1890.82     46.73 o 
  -9   3  12     5499.91     5529.61    107.23 o 
  -7   3  12       37.57       60.41      6.11 o 
  -5   3  12     3156.42     3064.20     96.25 o 
  -3   3  12     1108.69     1145.96     34.00 o 
  -1   3  12       36.33       52.03      7.08 o 
   1   3  12     4858.85     4845.96    103.39 o 
   3   3  12      408.80      438.72     18.74 o 
   5   3  12      836.04      833.30     30.46 o 
   7   3  12     1574.35     1627.07     61.78 o 
 -20   4  12      511.00      567.80     25.98 o 
 -18   4  12      279.86      302.95     16.13 o 
 -16   4  12     3929.19     3851.37     99.55 o 
 -14   4  12     4599.50     4373.87     97.74 o 
 -12   4  12     8172.00     8050.22    165.89 o 
 -10   4  12     5585.38     5645.18    156.60 o 
  -8   4  12     8273.96     8173.06    159.12 o 
  -6   4  12      314.97      333.39     17.37 o 
  -4   4  12     3284.36     3282.81     77.04 o 
  -2   4  12      146.61      166.65     10.91 o 
   0   4  12     5430.71     5262.38    114.68 o 
   2   4  12     1325.78     1278.83     36.66 o 
   4   4  12     9044.34     8902.78    199.45 o 
   6   4  12      494.71      490.56     28.01 o 
 -19   5  12      627.71      637.18     27.43 o 
 -17   5  12       22.71       43.68      7.11 o 
 -15   5  12     2835.60     2766.28     68.33 o 
 -13   5  12      699.75      692.54     25.12 o 
 -11   5  12     1180.99     1225.44     38.50 o 
  -9   5  12     3272.88     3383.40    120.34 o 
  -7   5  12        1.88       23.38      7.95 o 
  -5   5  12     2720.67     2642.53     86.67 o 
  -3   5  12      527.90      527.57     19.76 o 
  -1   5  12       12.21       38.49      6.15 o 
   1   5  12     2297.38     2161.65     86.30 o 
   3   5  12       59.07       93.93     25.26 o 
   5   5  12      163.18      172.45     18.35 o 
 -20   6  12      698.78      737.48     30.69 o 
 -18   6  12     5244.64     5285.16    135.28 o 
 -16   6  12      110.95      134.01     13.80 o 
 -14   6  12     2723.46     2737.81     75.18 o 
 -12   6  12      113.95      129.33     11.42 o 
 -10   6  12     3421.08     3346.51     77.60 o 
  -8   6  12      976.76      979.14     32.83 o 
  -6   6  12     9420.87     9489.12    337.18 o 
  -4   6  12     7996.12     8178.30    181.40 o 
  -2   6  12    10542.11    10737.23    232.75 o 
   0   6  12     3368.58     3283.26     81.03 o 
   2   6  12     1795.91     1831.09     61.48 o 
   4   6  12      560.83      618.85     53.55 o 
   6   6  12      284.73      299.43     26.31 o 
 -19   7  12      132.83      161.93     25.57 o 
 -17   7  12      386.76      389.66     19.19 o 
 -15   7  12       63.44       75.74     10.05 o 
 -13   7  12     1144.58     1140.84     39.43 o 
 -11   7  12      781.43      825.07     31.18 o 
  -9   7  12        6.16       33.56      8.78 o 
  -7   7  12     1722.54     1766.51     58.95 o 
  -5   7  12      264.94      277.31     17.66 o 
  -3   7  12        0.08       45.35     11.92 o 
  -1   7  12      228.22      271.03     17.61 o 
   1   7  12      177.30      174.67     18.75 o 
   3   7  12      103.25      111.22     14.66 o 
   5   7  12       34.04       39.49     10.38 o 
 -18   8  12     2289.81     2383.33     95.80 o 
 -16   8  12      168.29      187.71     13.06 o 
 -14   8  12     8129.81     8125.05    224.51 o 
 -12   8  12     2819.69     2725.80     90.82 o 
 -10   8  12    10074.58     9759.72    297.79 o 
  -8   8  12     1199.57     1137.99     76.91 o 
  -6   8  12     2008.84     1845.71     68.04 o 
  -4   8  12       49.85       63.35     11.04 o 
  -2   8  12      498.67      474.27     24.43 o 
   0   8  12      961.56      950.13     43.64 o 
   2   8  12     1326.59     1396.23    109.60 o 
   4   8  12     2224.61     2106.06    129.28 o 
 -17   9  12      107.73      146.03     34.48 o 
 -15   9  12      155.62      150.15     13.40 o 
 -13   9  12      559.65      645.32     34.83 o 
 -11   9  12      107.62      137.80     17.05 o 
  -9   9  12      159.05      190.72     33.14 o 
  -7   9  12      885.11      778.35     50.38 o 
  -5   9  12       30.92       30.81      9.72 o 
  -3   9  12       36.71       61.50     14.53 o 
  -1   9  12      424.52      433.74     29.43 o 
   1   9  12        4.71        9.29      7.09 o 
   3   9  12     1047.77      980.66     74.76 o 
 -14  10  12      258.62      278.44     21.90 o 
 -12  10  12      823.92      857.32     41.53 o 
 -10  10  12       23.13      110.15     29.73 o 
  -8  10  12     2727.56     2490.50    138.63 o 
  -6  10  12      914.39      884.37     67.24 o 
  -4  10  12     7365.50     7184.34    327.26 o 
  -2  10  12      535.42      563.86     49.47 o 
   0  10  12     6295.25     6388.60    255.56 o 
 -13  11  12     1592.13     1572.16     73.01 o 
 -11  11  12     1066.00     1078.43     56.46 o 
  -9  11  12      325.24      277.53     38.58 o 
  -7  11  12     3250.68     3234.41    172.01 o 
  -5  11  12      965.54      983.70     73.37 o 
  -3  11  12     1654.73     1615.49    100.93 o 
  -1  11  12     1860.02     1898.42    111.95 o 
  -8  12  12      117.51      160.24     35.16 o 
  -6  12  12     4160.08     3924.44    201.82 o 
 -21   1  13     1141.00     1213.20     40.80 o 
 -19   1  13     1347.35     1381.61     32.62 o 
 -17   1  13     1745.59     1732.58     43.59 o 
 -15   1  13     2883.33     2799.54     62.50 o 
 -13   1  13     3375.20     3325.75     71.09 o 
 -11   1  13     5213.28     5190.51    101.33 o 
  -9   1  13     2656.63     2777.08     59.41 o 
  -7   1  13     8174.19     8265.09    149.96 o 
  -5   1  13     4328.77     4288.29     91.67 o 
  -3   1  13     4666.74     4474.59    110.73 o 
  -1   1  13     1753.56     1684.55     45.61 o 
   1   1  13     4599.87     4388.70     96.75 o 
   3   1  13      758.55      769.11     27.15 o 
   5   1  13     2001.90     1955.17     60.77 o 
 -20   2  13      298.65      319.97     18.16 o 
 -18   2  13      351.80      393.80     16.68 o 
 -16   2  13      605.44      601.28     22.93 o 
 -14   2  13      707.60      746.38     24.06 o 
 -12   2  13      552.75      555.93     18.57 o 
 -10   2  13     1297.03     1346.54     32.43 o 
  -8   2  13     2073.97     2180.86     45.88 o 
  -6   2  13      473.70      509.70     18.48 o 
  -4   2  13      130.81      142.62     12.08 o 
  -2   2  13      339.82      337.81     20.05 o 
   0   2  13     1081.71     1055.36     32.88 o 
   2   2  13     1235.55     1248.24     37.41 o 
   4   2  13      374.42      383.45     18.05 o 
   6   2  13      471.79      452.74     22.98 o 
 -21   3  13      312.40      356.42     19.65 o 
 -19   3  13     6819.62     6780.56    145.78 o 
 -17   3  13      110.28      127.81     11.36 o 
 -15   3  13    11057.68    10655.57    213.45 o 
 -13   3  13       18.86       33.86      6.35 o 
 -11   3  13    11399.34    11522.10    222.59 o 
  -9   3  13       43.58       67.13      8.37 o 
  -7   3  13     7024.81     6944.66    142.51 o 
  -5   3  13       76.03       82.49     10.77 o 
  -3   3  13    11037.13    10922.89    223.84 o 
  -1   3  13        3.10       36.77     11.53 o 
   1   3  13     9134.41     8929.06    180.32 o 
   3   3  13       30.07       40.56      5.95 o 
   5   3  13     8209.18     8090.06    222.50 o 
 -20   4  13      764.17      816.84     32.19 o 
 -18   4  13      882.00      880.49     30.69 o 
 -16   4  13      865.25      807.20     28.37 o 
 -14   4  13     1114.67     1103.50     34.41 o 
 -12   4  13      653.11      716.26     27.47 o 
 -10   4  13      684.22      683.50     24.34 o 
  -8   4  13     1193.19     1183.44     36.75 o 
  -6   4  13      741.58      737.62     31.20 o 
  -4   4  13      940.47     1001.98     36.55 o 
  -2   4  13      539.53      520.18     23.22 o 
   0   4  13      457.04      468.02     21.84 o 
   2   4  13      684.10      651.18     27.21 o 
   4   4  13      207.04      228.15     21.06 o 
 -19   5  13      105.82      118.45     12.98 o 
 -17   5  13     2986.54     2937.89     80.67 o 
 -15   5  13      652.16      649.40     24.82 o 
 -13   5  13     4328.62     4095.68    103.20 o 
 -11   5  13      797.02      825.40     27.91 o 
  -9   5  13    11068.47    11247.39    235.54 o 
  -7   5  13      707.67      694.29     30.66 o 
  -5   5  13     9989.03     9819.94    233.94 o 
  -3   5  13     1217.90     1268.98     35.78 o 
  -1   5  13     7034.31     6958.75    148.51 o 
   1   5  13      440.98      441.41     27.34 o 
   3   5  13     2397.57     2499.79    102.54 o 
   5   5  13      466.31      499.11     35.44 o 
 -18   6  13     1160.65     1175.58     40.74 o 
 -16   6  13     1224.75     1208.40     52.35 o 
 -14   6  13     2454.53     2440.07     68.80 o 
 -12   6  13     3266.77     3261.98     72.82 o 
 -10   6  13     2844.67     2762.06     85.41 o 
  -8   6  13     3841.26     3848.07    150.37 o 
  -6   6  13     4457.10     4447.22    108.33 o 
  -4   6  13     7188.86     7213.60    162.40 o 
  -2   6  13     4301.04     4312.07    133.52 o 
   0   6  13     2279.18     2230.12     71.81 o 
   2   6  13     1757.85     1702.23    109.60 o 
   4   6  13     1392.04     1510.25    100.77 o 
 -17   7  13       34.51       42.28      8.09 o 
 -15   7  13     9151.45     8950.74    207.98 o 
 -13   7  13        2.38       34.98      6.00 o 
 -11   7  13    11905.31    11688.86    274.48 o 
  -9   7  13       83.76      123.95     13.39 o 
  -7   7  13    13070.99    12607.71    407.94 o 
  -5   7  13        4.27       15.98      5.00 o 
  -3   7  13     7439.24     7164.53    244.45 o 
  -1   7  13       62.08       70.48      9.39 o 
   1   7  13     7954.18     7515.60    278.66 o 
   3   7  13      100.49      125.07     29.07 o 
 -16   8  13      753.98      773.12     30.85 o 
 -14   8  13     1183.32     1182.29     50.85 o 
 -12   8  13     1150.91     1152.00     49.59 o 
 -10   8  13      758.91      820.47     34.37 o 
  -8   8  13      504.46      519.53     31.89 o 
  -6   8  13      156.84      158.66     18.68 o 
  -4   8  13      296.99      349.57     23.85 o 
  -2   8  13      416.23      408.34     24.24 o 
   0   8  13      292.35      268.90     27.07 o 
   2   8  13      337.04      370.28     41.97 o 
 -15   9  13       76.38       95.60     14.69 o 
 -13   9  13     4037.34     4001.81    125.87 o 
 -11   9  13       35.76       53.30     10.10 o 
  -9   9  13     3039.47     2822.17    152.62 o 
  -7   9  13       61.84       77.05     20.28 o 
  -5   9  13     4760.42     4845.12    233.20 o 
  -3   9  13      113.63      134.81     18.84 o 
  -1   9  13     3846.57     3831.15    137.10 o 
   1   9  13      331.96      344.55     39.26 o 
 -14  10  13      972.26     1017.72     44.94 o 
 -12  10  13     1273.35     1297.78     63.72 o 
 -10  10  13     1674.45     1621.93    104.35 o 
  -8  10  13     2617.42     2349.10    134.39 o 
  -6  10  13     1669.71     1617.15    101.63 o 
  -4  10  13     1235.31     1216.50     82.32 o 
  -2  10  13     1686.21     1688.68    101.62 o 
  -9  11  13      825.25      782.63     67.20 o 
  -7  11  13     3483.62     3369.22    179.07 o 
  -5  11  13      415.29      459.84     48.08 o 
 -20   0  14        1.00        8.20      5.41 o 
 -18   0  14    11277.79    11455.41    600.68 o 
 -16   0  14      233.42      276.63     20.55 o 
 -14   0  14     9307.49     9127.66    246.23 o 
 -12   0  14     1251.45     1246.40     42.05 o 
 -10   0  14    28494.28    30263.02   1233.22 o 
  -8   0  14      182.10      240.58     34.06 o 
  -6   0  14    28233.05    25152.86   3281.41 o 
  -4   0  14      264.36      257.86     35.87 o 
  -2   0  14    11001.47    10384.46    391.26 o 
   0   0  14       78.43       94.42     14.61 o 
   2   0  14     1880.40     1794.45     70.83 o 
   4   0  14      212.84      242.30     23.38 o 
 -21   1  14      509.49      529.06     21.04 o 
 -19   1  14     1598.79     1613.70     36.37 o 
 -17   1  14       78.85       78.92      8.32 o 
 -15   1  14     4087.48     3946.37     83.26 o 
 -13   1  14     3178.87     3120.42     63.35 o 
 -11   1  14      477.07      480.30     18.25 o 
  -9   1  14     5525.27     5714.47    117.07 o 
  -7   1  14      989.82      951.80     29.78 o 
  -5   1  14     2568.89     2555.73     83.11 o 
  -3   1  14     4512.55     4448.27    164.76 o 
  -1   1  14      114.20      120.04     11.75 o 
   1   1  14     3175.31     3024.78     85.26 o 
   3   1  14      673.50      647.22     29.19 o 
 -20   2  14     2112.47     2193.76     63.11 o 
 -18   2  14      330.37      349.44     16.80 o 
 -16   2  14     5649.24     5425.55    116.94 o 
 -14   2  14     2915.32     2806.39     61.75 o 
 -12   2  14     7132.51     7020.20    142.19 o 
 -10   2  14     1819.50     1921.03     42.53 o 
  -8   2  14     2797.94     2726.81     65.12 o 
  -6   2  14       41.76       56.90      9.61 o 
  -4   2  14     3324.74     3281.59    129.23 o 
  -2   2  14      173.56      173.32     15.90 o 
   0   2  14     9819.12     9666.49    195.57 o 
   2   2  14      974.30      978.31     32.57 o 
   4   2  14     8467.75     8189.33    195.41 o 
 -19   3  14     3365.33     3342.31     86.59 o 
 -17   3  14      578.22      598.87     23.68 o 
 -15   3  14     2553.39     2488.56     56.58 o 
 -13   3  14     1592.74     1577.68     39.89 o 
 -11   3  14      574.44      593.37     19.40 o 
  -9   3  14     5904.85     5972.10    119.41 o 
  -7   3  14      458.29      455.47     21.85 o 
  -5   3  14     1245.77     1249.25     47.58 o 
  -3   3  14     3460.09     3369.13     95.35 o 
  -1   3  14      169.49      199.52     15.58 o 
   1   3  14     2708.16     2660.89     73.29 o 
   3   3  14     1001.24     1010.43     38.52 o 
 -20   4  14      469.75      481.47     23.66 o 
 -18   4  14     5196.66     5126.55    114.63 o 
 -16   4  14      279.50      292.87     16.03 o 
 -14   4  14     6986.25     6887.08    145.98 o 
 -12   4  14      739.27      789.98     27.50 o 
 -10   4  14     6993.29     7016.43    153.60 o 
  -8   4  14      576.21      630.17     25.07 o 
  -6   4  14    16928.10    16661.55    386.55 o 
  -4   4  14     1159.68     1179.38     41.83 o 
  -2   4  14     9361.39     9398.62    212.72 o 
   0   4  14       82.14       94.02     12.37 o 
   2   4  14     2275.52     2235.82     98.88 o 
 -19   5  14      445.57      438.96     22.55 o 
 -17   5  14       96.57      135.94     13.80 o 
 -15   5  14       59.86       72.43      8.93 o 
 -13   5  14        6.54       20.64      5.19 o 
 -11   5  14      103.34      129.08     12.77 o 
  -9   5  14     1666.45     1696.86     52.09 o 
  -7   5  14       74.67       87.25     13.19 o 
  -5   5  14       48.47       43.32      7.57 o 
  -3   5  14      755.01      731.55     28.23 o 
  -1   5  14       43.83       54.89     10.59 o 
   1   5  14      413.16      427.29     32.78 o 
   3   5  14      211.86      195.16     22.27 o 
 -18   6  14     1428.70     1461.88     47.32 o 
 -16   6  14     2446.65     2417.56     69.39 o 
 -14   6  14     6608.65     6754.76    136.23 o 
 -12   6  14     4556.96     4623.31    120.96 o 
 -10   6  14     5969.93     6054.58    135.84 o 
  -8   6  14     1487.11     1544.73    106.66 o 
  -6   6  14      978.65      992.15     38.86 o 
  -4   6  14      546.29      542.93     27.00 o 
  -2   6  14      822.81      818.50     51.90 o 
   0   6  14     2206.95     2219.32     80.71 o 
   2   6  14     1130.53     1053.40     56.45 o 
 -17   7  14       33.40       40.26      7.57 o 
 -15   7  14      660.38      690.13     28.82 o 
 -13   7  14      423.40      434.38     27.08 o 
 -11   7  14        8.92       35.61      8.49 o 
  -9   7  14      975.16     1022.13     40.18 o 
  -7   7  14        0.97        6.06      4.50 o 
  -5   7  14      125.53      132.35     17.81 o 
  -3   7  14      567.66      555.14     29.87 o 
  -1   7  14      107.21      125.07     29.07 o 
   1   7  14       81.10       60.16     20.28 o 
 -16   8  14      918.01      921.53     52.63 o 
 -14   8  14      105.11      112.10     43.27 o 
 -12   8  14      138.24      180.42     17.25 o 
 -10   8  14     1948.03     1864.58    112.05 o 
  -8   8  14     1119.69     1051.07     53.60 o 
  -6   8  14     3610.57     3430.78    127.40 o 
  -4   8  14     3994.64     3931.67    141.60 o 
  -2   8  14     1586.68     1518.42    152.70 o 
   0   8  14     2422.01     2291.14    139.00 o 
 -13   9  14      370.42      455.32     66.69 o 
 -11   9  14     1803.65     1749.35    109.89 o 
  -9   9  14      197.12      266.51     34.50 o 
  -7   9  14     1417.32     1287.95     87.18 o 
  -5   9  14      699.26      649.27     39.09 o 
  -3   9  14      181.18      196.81     21.28 o 
 -12  10  14      490.69      494.86     36.88 o 
 -10  10  14     5477.77     5289.60    257.55 o 
  -8  10  14        0.80       19.59     15.54 o 
  -6  10  14     3157.09     3229.20    171.19 o 
 -19   1  15     1900.23     1919.05     45.65 o 
 -17   1  15     1138.46     1105.86     34.39 o 
 -15   1  15     5464.43     5316.33    100.35 o 
 -13   1  15     1027.72     1062.55     27.16 o 
 -11   1  15     6507.48     6699.97    136.37 o 
  -9   1  15      640.66      682.51     21.79 o 
  -7   1  15     5304.89     5227.51    127.70 o 
  -5   1  15      605.58      596.26     31.46 o 
  -3   1  15     5124.95     4934.63    157.40 o 
  -1   1  15      115.68      129.87     15.69 o 
   1   1  15     3808.63     3695.97    100.68 o 
   3   1  15      413.20      432.21     32.04 o 
 -20   2  15      707.81      734.79     30.00 o 
 -18   2  15      366.00      400.28     22.97 o 
 -16   2  15      128.58      153.55     12.04 o 
 -14   2  15      125.84      155.45     11.95 o 
 -12   2  15      156.08      177.19     12.04 o 
 -10   2  15       92.48      127.33     10.97 o 
  -8   2  15      286.58      332.42     16.39 o 
  -6   2  15      524.50      471.50     37.14 o 
  -4   2  15      564.96      591.69     35.88 o 
  -2   2  15       55.22       74.56     15.84 o 
   0   2  15       84.03      109.94     18.44 o 
   2   2  15      166.73      189.09     16.43 o 
 -19   3  15      181.80      197.69     13.81 o 
 -17   3  15     2778.56     2666.54     67.21 o 
 -15   3  15      320.21      348.05     15.54 o 
 -13   3  15     2338.94     2246.76     46.95 o 
 -11   3  15     1385.64     1420.27     36.41 o 
  -9   3  15     4455.21     4538.67    113.18 o 
  -7   3  15     2457.58     2384.52    103.39 o 
  -5   3  15     5103.16     4765.65    177.95 o 
  -3   3  15     1813.03     1859.72     73.66 o 
  -1   3  15     5541.26     5549.99    134.52 o 
   1   3  15      878.68      860.98     40.58 o 
 -18   4  15      484.64      480.59     23.35 o 
 -16   4  15      725.01      728.19     26.89 o 
 -14   4  15     1165.12     1191.60     35.14 o 
 -12   4  15     1571.49     1655.40     42.45 o 
 -10   4  15     1452.90     1591.64     51.13 o 
  -8   4  15     1833.54     1830.24     65.77 o 
  -6   4  15     1548.58     1529.59     56.96 o 
  -4   4  15     2228.82     2216.16     83.72 o 
  -2   4  15     1308.86     1352.36     45.55 o 
   0   4  15     1277.44     1239.47    131.69 o 
 -17   5  15      105.72      145.60     16.29 o 
 -15   5  15     8734.31     8670.90    181.93 o 
 -13   5  15       17.46       25.71      5.22 o 
 -11   5  15    11793.53    12066.84    252.83 o 
  -9   5  15       57.35       78.77     11.18 o 
  -7   5  15     9807.15     9813.81    237.71 o 
  -5   5  15       87.03      102.62     12.21 o 
  -3   5  15     5025.56     4976.35    140.63 o 
  -1   5  15       16.77       32.90      9.04 o 
   1   5  15     4644.22     4544.48    168.23 o 
 -16   6  15     1435.36     1500.36     53.48 o 
 -14   6  15     1858.52     1862.19    105.93 o 
 -12   6  15     1605.19     1607.65     48.18 o 
 -10   6  15     1393.33     1416.63     46.83 o 
  -8   6  15      978.67     1027.71     40.59 o 
  -6   6  15      294.26      298.29     16.98 o 
  -4   6  15      324.15      377.45     34.40 o 
  -2   6  15      559.21      463.62     50.84 o 
   0   6  15      544.07      500.15     53.54 o 
 -15   7  15      107.92      127.38     25.35 o 
 -13   7  15     4217.63     4232.86    124.93 o 
 -11   7  15      168.96      204.85     15.67 o 
  -9   7  15     4008.97     4019.04    156.68 o 
  -7   7  15      187.21      219.48     23.50 o 
  -5   7  15     5541.67     5305.32    158.61 o 
  -3   7  15      117.06      136.57     31.10 o 
  -1   7  15     3217.85     3182.65    181.55 o 
 -14   8  15      870.86      940.34     42.84 o 
 -12   8  15     1103.45     1097.02     46.73 o 
 -10   8  15     1282.25     1209.36     83.71 o 
  -8   8  15     2215.15     2144.72    213.44 o 
  -6   8  15     1999.19     1952.26     83.65 o 
  -4   8  15     1708.77     1625.75    116.30 o 
 -11   9  15     5200.05     5419.25    262.73 o 
  -9   9  15       47.48       62.18     21.63 o 
  -7   9  15     5114.75     5282.86    254.97 o 
  -5   9  15       76.08       81.79     19.60 o 
 -18   0  16      750.91      764.11     35.70 o 
 -16   0  16    10130.83     9970.15    232.84 o 
 -14   0  16     1323.72     1325.78     45.34 o 
 -12   0  16     3864.52     3901.22    107.02 o 
 -10   0  16      398.84      455.62     26.30 o 
  -8   0  16     1349.14     1300.28     63.63 o 
  -6   0  16       15.44       57.50     18.24 o 
  -4   0  16     1812.57     1771.31     94.33 o 
  -2   0  16     1245.82     1238.45     93.90 o 
   0   0  16     6013.82     5976.04    305.78 o 
 -19   1  16     2540.04     2638.77     72.42 o 
 -17   1  16      579.05      587.89     21.53 o 
 -15   1  16     1372.50     1353.64     34.13 o 
 -13   1  16     4095.75     4061.77     84.27 o 
 -11   1  16      854.22      910.79     28.70 o 
  -9   1  16     3472.31     3519.93     81.41 o 
  -7   1  16      883.07      894.13     34.79 o 
  -5   1  16      416.54      375.57     32.74 o 
  -3   1  16     3367.96     3228.48    101.50 o 
  -1   1  16      548.76      561.88     40.25 o 
 -18   2  16     4355.34     4278.18     94.56 o 
 -16   2  16      569.64      584.00     19.91 o 
 -14   2  16     5936.16     5899.91    159.25 o 
 -12   2  16      132.65      159.08     11.17 o 
 -10   2  16    14943.50    14772.03    292.44 o 
  -8   2  16      245.01      266.57     14.89 o 
  -6   2  16    18281.01    16940.75    933.49 o 
  -4   2  16        5.59        7.48      4.79 o 
  -2   2  16     7125.11     6291.38    229.40 o 
   0   2  16      252.58      273.93     21.39 o 
 -17   3  16       85.14      112.81     15.71 o 
 -15   3  16      334.20      342.32     14.59 o 
 -13   3  16      946.51      975.26     27.22 o 
 -11   3  16       47.69       87.02     15.90 o 
  -9   3  16     1878.61     1953.43     58.88 o 
  -7   3  16     1223.45     1213.32     66.40 o 
  -5   3  16      314.27      331.84     31.47 o 
  -3   3  16     1696.99     1637.68     68.77 o 
  -1   3  16       79.07      101.79     18.29 o 
 -18   4  16     1367.65     1431.73     52.66 o 
 -16   4  16     3400.72     3332.38     86.21 o 
 -14   4  16     3157.51     3228.60     71.28 o 
 -12   4  16     4990.27     5106.29    126.48 o 
 -10   4  16      796.29      859.50     33.85 o 
  -8   4  16      894.12      875.91     40.05 o 
  -6   4  16      879.38      912.27     47.68 o 
  -4   4  16     2102.44     2040.02     71.90 o 
  -2   4  16     1022.76     1016.71     57.57 o 
 -17   5  16      280.44      282.32     17.58 o 
 -15   5  16      805.67      798.69     33.03 o 
 -13   5  16     1490.58     1491.17     45.86 o 
 -11   5  16        1.36       20.61      9.79 o 
  -9   5  16     1517.99     1609.31     60.99 o 
  -7   5  16     1217.06     1226.07     45.61 o 
  -5   5  16      158.38      140.20     22.41 o 
  -3   5  16     1333.78     1306.32     99.39 o 
 -16   6  16      108.45      131.45     22.23 o 
 -14   6  16     1552.27     1609.34     52.64 o 
 -12   6  16       87.65      110.10     12.52 o 
 -10   6  16     4503.30     4595.62    139.61 o 
  -8   6  16      726.23      730.85     32.27 o 
  -6   6  16     4825.28     4717.82    398.33 o 
  -4   6  16      517.10      589.53     59.63 o 
 -13   7  16       34.96       38.98      9.98 o 
 -11   7  16      629.18      734.36     62.34 o 
  -9   7  16       18.01       18.36     10.81 o 
  -7   7  16      255.80      265.80     23.57 o 
  -5   7  16      762.63      696.18     64.46 o 
 -10   8  16     3321.30     3682.67    189.23 o 
  -8   8  16      163.14      174.19     22.94 o 
 -17   1  17     1761.56     1727.43     43.62 o 
 -15   1  17      949.09      981.43     27.76 o 
 -13   1  17     2409.38     2322.09     69.43 o 
 -11   1  17     1337.88     1379.43     40.76 o 
  -9   1  17     1642.81     1720.31     55.62 o 
  -7   1  17     2241.70     2207.45    101.86 o 
  -5   1  17     1489.21     1397.46     74.44 o 
  -3   1  17     2365.86     2226.13    102.38 o 
 -16   2  17      386.43      401.63     17.36 o 
 -14   2  17      100.92      121.50     10.00 o 
 -12   2  17      140.25      165.54     13.14 o 
 -10   2  17      395.68      456.68     20.27 o 
  -8   2  17      515.44      570.50     42.65 o 
  -6   2  17      410.45      425.58     35.91 o 
  -4   2  17      431.96      383.67     35.22 o 
  -2   2  17      239.38      270.12     26.30 o 
 -17   3  17     1263.52     1297.44     39.48 o 
 -15   3  17     4493.17     4581.43    101.72 o 
 -13   3  17      375.83      438.33     28.24 o 
 -11   3  17     7932.79     8125.17    215.39 o 
  -9   3  17      207.51      247.72     20.16 o 
  -7   3  17     6703.39     6459.99    234.24 o 
  -5   3  17       36.84       29.94     10.62 o 
  -3   3  17     3698.04     3463.76    141.10 o 
 -16   4  17      827.92      836.96     34.48 o 
 -14   4  17      767.75      805.19     33.28 o 
 -12   4  17      798.44      861.25     34.65 o 
 -10   4  17      785.50      858.93     40.13 o 
  -8   4  17      527.30      585.09     42.79 o 
  -6   4  17      469.34      407.99     34.45 o 
  -4   4  17      332.44      334.37     29.78 o 
 -15   5  17        0.36        9.03      5.75 o 
 -13   5  17     2977.53     3112.94     85.24 o 
 -11   5  17      287.68      303.08     21.07 o 
  -9   5  17     2758.60     2828.27    105.75 o 
  -7   5  17      457.09      469.72     36.58 o 
  -5   5  17     3254.32     3065.07    183.66 o 
 -12   6  17     1172.89     1250.04     44.07 o 
 -10   6  17      829.60      864.27     43.16 o 
  -8   6  17      833.16      864.58     44.21 o 
 -16   0  18      634.68      697.77     47.77 o 
 -14   0  18     5094.92     5163.87    281.73 o 
 -12   0  18        0.12       24.15     15.20 o 
 -10   0  18     9545.61     9418.49    418.22 o 
  -8   0  18      415.51      417.33     32.11 o 
  -6   0  18    10987.56    10664.63    516.30 o 
 -15   1  18      211.39      225.70     13.67 o 
 -13   1  18     1653.59     1629.67     46.29 o 
 -11   1  18      269.70      273.19     19.20 o 
  -9   1  18     1235.94     1282.17     45.72 o 
  -7   1  18     1821.08     1874.88     91.67 o 
  -5   1  18      156.05      177.72     27.05 o 
 -14   2  18      949.98      996.80     33.66 o 
 -12   2  18     3222.62     3281.02     88.48 o 
 -10   2  18       55.31       76.25     12.83 o 
  -8   2  18     1396.81     1486.89     78.24 o 
  -6   2  18      315.26      331.38     30.85 o 
 -13   3  18     2750.18     2801.99     78.45 o 
 -11   3  18      517.97      523.98     24.86 o 
  -9   3  18      775.65      814.50     52.78 o 
  -7   3  18     1613.25     1628.67     82.90 o 
 -12   4  18      225.62      240.25     16.43 o 
 -10   4  18     7918.18     7574.58    635.17 o 
  -8   4  18      155.78      225.03     28.40 o 
                                                 
